# Supplementary material for: α-Glucosidase Inhibition-Guided Network Pharmacology and Molecular Docking Reveal the Antidiabetic Potential of Cichorium intybus as a Functional Food
Source: Int J Mol Sci. 2025 Sep 28;26(19):9497. doi: 10.3390/ijms26199497 (PMC12525158; doi:10.3390/ijms26199497)
Supplement: Supplementary file 1 [file ijms-26-09497-s001.zip]

Archive with 4 entries (4 files):
- All compounds targets.xlsx
- GeneCards-SearchResults.xlsx
- KEGG pathways.xlsx
- Screening chicory.xlsx
