# Supplementary material for: α-Glucosidase Inhibition-Guided Network Pharmacology and Molecular Docking Reveal the Antidiabetic Potential of Cichorium intybus as a Functional Food
Source: Int J Mol Sci. 2025 Sep 28;26(19):9497. doi: 10.3390/ijms26199497 (PMC12525158; doi:10.3390/ijms26199497)
Supplement: Supplementary file 1 [file ijms-26-09497-s001.zip › All compounds targets.xlsx]

## Sheet: Sheet1
4',5,8-Tri-hydroxyflavanone	TDP1
4',5,8-Tri-hydroxyflavanone	HSD17B10
4',5,8-Tri-hydroxyflavanone	APEX1
4',5,8-Tri-hydroxyflavanone	KDM1A
4',5,8-Tri-hydroxyflavanone	TRIM24
4',5,8-Tri-hydroxyflavanone	CSNK2B
4',5,8-Tri-hydroxyflavanone	CLK4
4',5,8-Tri-hydroxyflavanone	THRA
4',5,8-Tri-hydroxyflavanone	TOP2A
4',5,8-Tri-hydroxyflavanone	RPS6KA1
4',5,8-Tri-hydroxyflavanone	CTSD
4',5,8-Tri-hydroxyflavanone	ESR2
4',5,8-Tri-hydroxyflavanone	NFKB1
4',5,8-Tri-hydroxyflavanone	QRFPR
4',5,8-Tri-hydroxyflavanone	FCGRT
4',5,8-Tri-hydroxyflavanone	HIF1A
4',5,8-Tri-hydroxyflavanone	PSMB1
4',5,8-Tri-hydroxyflavanone	TTR
4',5,8-Tri-hydroxyflavanone	NTRK3
4',5,8-Tri-hydroxyflavanone	GLRA1
4',5,8-Tri-hydroxyflavanone	CDK5
4',5,8-Tri-hydroxyflavanone	NR1I2
4',5,8-Tri-hydroxyflavanone	NR3C2
4',5,8-Tri-hydroxyflavanone	DUSP3
4',5,8-Tri-hydroxyflavanone	EGLN1
4',5,8-Tri-hydroxyflavanone	BMP2K
4',5,8-Tri-hydroxyflavanone	AAK1
4',5,8-Tri-hydroxyflavanone	BLM
4',5,8-Tri-hydroxyflavanone	MAP2K2
4',5,8-Tri-hydroxyflavanone	MAOA
4',5,8-Tri-hydroxyflavanone	CYP3A4
4',5,8-Tri-hydroxyflavanone	F13A1
4',5,8-Tri-hydroxyflavanone	ABCC1
4',5,8-Tri-hydroxyflavanone	CDK2
4',5,8-Tri-hydroxyflavanone	SLC2A1
4',5,8-Tri-hydroxyflavanone	CDC25B
4',5,8-Tri-hydroxyflavanone	STING1
4',5,8-Tri-hydroxyflavanone	RPS6KA6
4',5,8-Tri-hydroxyflavanone	SLC6A5
4',5,8-Tri-hydroxyflavanone	KLF5
4',5,8-Tri-hydroxyflavanone	CDK2
4',5,8-Tri-hydroxyflavanone	ALOX12
4',5,8-Tri-hydroxyflavanone	HDAC10
4',5,8-Tri-hydroxyflavanone	ACACA
4',5,8-Tri-hydroxyflavanone	MARK4
4',5,8-Tri-hydroxyflavanone	PRKCZ
7,3'-dimethylorobol	TDP1
7,3'-dimethylorobol	ALOX12
7,3'-dimethylorobol	APEX1
7,3'-dimethylorobol	THRA
7,3'-dimethylorobol	DUSP3
7,3'-dimethylorobol	CTSD
7,3'-dimethylorobol	TRIM24
7,3'-dimethylorobol	KLF5
7,3'-dimethylorobol	HIF1A
7,3'-dimethylorobol	TOP2A
7,3'-dimethylorobol	PRKCZ
7,3'-dimethylorobol	SLC6A5
7,3'-dimethylorobol	TTR
7,3'-dimethylorobol	ANPEP
7,3'-dimethylorobol	PSMB1
7,3'-dimethylorobol	FFAR4
7,3'-dimethylorobol	NFKB1
7,3'-dimethylorobol	MIF
7,3'-dimethylorobol	METAP2
7,3'-dimethylorobol	GLRA1
7,3'-dimethylorobol	GPBAR1
7,3'-dimethylorobol	GRIA2
7,3'-dimethylorobol	CSNK2B
7,3'-dimethylorobol	XDH
7,3'-dimethylorobol	CACNA1B
7,3'-dimethylorobol	RORB
7,3'-dimethylorobol	PDE11A
7,3'-dimethylorobol	NOX1
7,3'-dimethylorobol	PTPN11
7,3'-dimethylorobol	CYP3A4
7,3'-dimethylorobol	SLC2A1
7,3'-dimethylorobol	GUSB
7,3'-dimethylorobol	HSP90AA1
7,3'-dimethylorobol	NTRK3
7,3'-dimethylorobol	C5AR1
7,3'-dimethylorobol	NFE2L2
7,3'-dimethylorobol	HSD17B10
7,3'-dimethylorobol	NR1I2
7,3'-dimethylorobol	GLS
7,3'-dimethylorobol	ACVRL1
7,3'-dimethylorobol	CDC25C
7,3'-dimethylorobol	CREBBP
7,3'-dimethylorobol	ERN1
7,3'-dimethylorobol	AVPR1B
7,3'-dimethylorobol	ESR2
7,3'-dimethylorobol	SLC1A3
7,3'-dimethylorobol	PIN1
7,3'-dimethylorobol	KCNA5
7,3'-dimethylorobol	PRCP
7,3'-dimethylorobol	ADRB1
7,3'-dimethylorobol	NAAA
7,3'-dimethylorobol	DHODH
7,3'-dimethylorobol	CFTR
Apigenin-7-O-glucoside	TNF
Apigenin-7-O-glucoside	HSD17B10
Apigenin-7-O-glucoside	TDP1
Apigenin-7-O-glucoside	APEX1
Apigenin-7-O-glucoside	DUSP3
Apigenin-7-O-glucoside	CTSD
Apigenin-7-O-glucoside	TOP2A
Apigenin-7-O-glucoside	THRA
Apigenin-7-O-glucoside	GRIA2
Apigenin-7-O-glucoside	TTR
Apigenin-7-O-glucoside	MAOA
Apigenin-7-O-glucoside	KDM1A
Apigenin-7-O-glucoside	NR1I2
Apigenin-7-O-glucoside	ESR2
Apigenin-7-O-glucoside	FFAR4
Apigenin-7-O-glucoside	CLK4
Apigenin-7-O-glucoside	HSP90AA1
Apigenin-7-O-glucoside	KLF5
Apigenin-7-O-glucoside	HPGD
Apigenin-7-O-glucoside	TRIM24
Apigenin-7-O-glucoside	NTRK3
Apigenin-7-O-glucoside	PIN1
Apigenin-7-O-glucoside	GLRA1
Apigenin-7-O-glucoside	SLC6A5
Apigenin-7-O-glucoside	BLM
Apigenin-7-O-glucoside	HIF1A
Apigenin-7-O-glucoside	GRIN1
Apigenin-7-O-glucoside	ACHE
Apigenin-7-O-glucoside	CHUK
Apigenin-7-O-glucoside	METAP2
Apigenin-7-O-glucoside	GPR17
Apigenin-7-O-glucoside	RPS6KA3
Apigenin-7-O-glucoside	CAMKK2
Apigenin-7-O-glucoside	F13A1
Apigenin-7-O-glucoside	NFKB1
Apigenin-7-O-glucoside	KDM4C
Apigenin-7-O-glucoside	GUSB
Apigenin-7-O-glucoside	PTPN7
Apigenin-7-O-glucoside	GPR6
Apigenin-7-O-glucoside	CSNK2B
Apigenin-7-O-glucoside	GRK5
Apigenin-7-O-glucoside	TLR4
Apigenin-7-O-glucoside	QRFPR
Apigenin-7-O-glucoside	PSMB1
Apigenin-7-O-glucoside	STAT1
Apigenin-7-O-glucoside	RORB
Apigenin-7-O-glucoside	GPBAR1
Apigenin-7-O-glucoside	CAPN1
Apigenin-7-O-glucoside	PTGER1
Apigenin-7-O-glucoside	TFPI
Apigenin-7-O-glucoside	ALOX12
Apigenin-7-O-glucoside	CDK2
Apigenin-7-O-glucoside	PRCP
Apigenin-7-O-glucoside	NTSR2
Apigenin-7-O-glucoside	CHRM1
Apigenin-7-O-glucoside	CFTR
Cichorioside I	BLM
Cichorioside I	HIF1A
Cichorioside I	NFKB1
Cichorioside I	APEX1
Cichorioside I	NOS2
Cichorioside I	CTSD
Cichorioside I	KDM1A
Cichorioside I	TRIM24
Cichorioside I	NR1I2
Cichorioside I	SLC6A5
Cichorioside I	DUSP3
Cichorioside I	KLF5
Cichorioside I	CNR2
Cichorioside I	NR3C2
Cichorioside I	GPR6
Cichorioside I	HSD17B10
Cichorioside I	TOP2A
Cichorioside I	CTSB
Cichorioside I	CNR1
Cichorioside I	TLR4
Cichorioside I	NOS3
Cichorioside I	NTRK3
Cichorioside I	S1PR5
Cichorioside I	RXFP1
Cichorioside I	CDK1
Cichorioside I	CSNK2B
Cichorioside I	NFE2L2
Cichorioside I	HDAC10
Cichorioside I	GRIN1
Cichorioside I	SCD
Cichorioside I	CLK4
Cichorioside I	PDE3A
Cichorioside I	QRFPR
Cichorioside I	ABCC1
Cichorioside I	SCN3A
Cichorioside I	STING1
Cichorioside I	GPBAR1
Cichorioside I	PIK3R1
Cichorioside I	GRIA2
Cichorioside I	TFPI
Cichorioside I	FCGRT
Cichorioside I	KEAP1
Cichorioside B	BLM
Cichorioside B	HIF1A
Cichorioside B	APEX1
Cichorioside B	CTSD
Cichorioside B	NFKB1
Cichorioside B	NOS2
Cichorioside B	HSD17B10
Cichorioside B	KDM1A
Cichorioside B	NR1I2
Cichorioside B	KLF5
Cichorioside B	TRIM24
Cichorioside B	DUSP3
Cichorioside B	SLC6A5
Cichorioside B	NR3C2
Cichorioside B	TOP2A
Cichorioside B	NTRK3
Cichorioside B	CNR1
Cichorioside B	CSNK2B
Cichorioside B	CTSB
Cichorioside B	CNR2
Cichorioside B	GPR6
Cichorioside B	TLR4
Cichorioside B	ACHE
Cichorioside B	NFE2L2
Cichorioside B	GRIN1
Cichorioside B	CLK4
Cichorioside B	ABCC1
Cichorioside B	GLRA1
Cichorioside B	STING1
Cichorioside B	S1PR5
Cichorioside B	PIK3R1
Cichorioside B	GRIA2
Cichorioside B	GPBAR1
Cichorioside B	CHUK
Cichorioside B	HDAC10
Cichorioside B	SCN3A
Cichorioside B	NOS3
Cichorioside B	KEAP1
Cichorioside B	QRFPR
Cichorioside B	SCD
Cichorioside B	RXFP1
Cirsimaritin	TDP1
Cirsimaritin	HIF1A
Cirsimaritin	APEX1
Cirsimaritin	ALOX12
Cirsimaritin	DUSP3
Cirsimaritin	TOP2A
Cirsimaritin	CTSD
Cirsimaritin	KLF5
Cirsimaritin	HSD17B10
Cirsimaritin	TTR
Cirsimaritin	TRIM24
Cirsimaritin	CLK4
Cirsimaritin	THRA
Cirsimaritin	SLC6A5
Cirsimaritin	GLRA1
Cirsimaritin	FFAR4
Cirsimaritin	ESR2
Cirsimaritin	RPS6KA3
Cirsimaritin	NR1I2
Cirsimaritin	SLC2A1
Cirsimaritin	RORB
Cirsimaritin	CSNK2B
Cirsimaritin	METAP2
Cirsimaritin	PDE11A
Cirsimaritin	KCNA5
Cirsimaritin	CACNA1B
Cirsimaritin	GRIN1
Cirsimaritin	NLK
Cirsimaritin	HPGD
Cirsimaritin	HSP90AA1
Cirsimaritin	GRIA2
Cirsimaritin	NTRK3
Cirsimaritin	PSMB1
Cirsimaritin	AVPR1B
Cirsimaritin	PTPN11
Cirsimaritin	AKR1C1
Cirsimaritin	CAMKK2
Cirsimaritin	NFKB1
Cirsimaritin	KEAP1
Cirsimaritin	MDM4
Cirsimaritin	HDAC8
Cirsimaritin	F13A1
Cirsimaritin	PIN1
Cirsimaritin	PRCP
Cirsimaritin	ADRB1
Cirsimaritin	ZAP70
Cirsimaritin	CXCR4
Cirsimaritin	GPBAR1
Crepidiaside A	NFE2L2
Crepidiaside A	PTPN2
Crepidiaside A	AR
Crepidiaside A	RORB
Crepidiaside A	GRK5
Crepidiaside A	CDK5
Crepidiaside A	PDGFRB
Crepidiaside A	FPR1
Crepidiaside A	CYSLTR2
Crepidiaside A	QRFPR
Crepidiaside A	GRIA2
Crepidiaside A	GPBAR1
Crepidiaside A	RXFP1
Crepidiaside A	PDGFRA
Crepidiaside A	PSMB1
Crepidiaside A	PIK3CD
Crepidiaside A	CTSB
Crepidiaside A	FPR2
Crepidiaside A	GPR17
Crepidiaside A	KEAP1
Crepidiaside A	FCGRT
Crepidiaside A	CACNA1H
Crepidiaside A	PIK3CA
Crepidiaside A	CDK1
Crepidiaside A	FFAR4
Crepidiaside A	HDAC11
Crepidiaside A	SLC40A1
Crepidiaside A	PRCP
Crepidiaside A	CDC25C
Crepidiaside A	NR3C1
Crepidiaside A	PIK3CB
Crepidiaside A	NOTUM
Crepidiaside A	ITK
Crepidiaside A	ACACA
Crepidiaside A	NTSR2
Crepidiaside A	TLR8
Crepidiaside A	SCN3A
Crepidiaside A	ACACB
Crepidiaside A	HSD11B2
Crepidiaside A	WDR5
Crepidiaside A	TYRO3
Crepidiaside A	GLRA1
Crepidiaside A	CES1
Crepidiaside A	DCUN1D1
Crepidiaside A	ZAP70
Crepidiaside A	AOC3
Crepidiaside A	GRB2
Crepidiaside A	PRKCD
Crepidiaside A	AURKB
Crepidiaside A	GCK
Crepidiaside A	METAP2
Crepidiaside A	MC4R
Crepidiaside B	TDP1
Crepidiaside B	APEX1
Crepidiaside B	BLM
Crepidiaside B	HIF1A
Crepidiaside B	NFKB1
Crepidiaside B	KDM1A
Crepidiaside B	CTSD
Crepidiaside B	TRIM24
Crepidiaside B	CNR2
Crepidiaside B	NR3C2
Crepidiaside B	HSD17B10
Crepidiaside B	DUSP3
Crepidiaside B	SLC6A5
Crepidiaside B	NOS2
Crepidiaside B	CNR1
Crepidiaside B	GRIN1
Crepidiaside B	KLF5
Crepidiaside B	TLR4
Crepidiaside B	NR1I2
Crepidiaside B	NTRK3
Crepidiaside B	TOP2A
Crepidiaside B	HDAC10
Crepidiaside B	CTSB
Crepidiaside B	GPR6
Crepidiaside B	PIK3R1
Crepidiaside B	CSNK2B
Crepidiaside B	MAPK1
Crepidiaside B	S1PR5
Crepidiaside B	TFPI
Crepidiaside B	NFE2L2
Crepidiaside B	HSP90AA1
Crepidiaside B	CLK4
Crepidiaside B	SCD
Crepidiaside B	AR
Crepidiaside B	QRFPR
Crepidiaside B	KIF11
Crepidiaside B	PDE3A
Crepidiaside B	SLC9A1
Crepidiaside B	GRIA2
Crepidiaside B	STING1
Crepidiaside B	ALOX12
Crepidiaside B	FFAR4
Crepidiaside B	ACACA
Crepidiaside B	PIK3CD
Crepidiaside B	C5AR1
Crepidiaside B	HSD11B2
Crepidiaside B	PIK3CA
Crepidiaside B	CHUK
Crepidiaside B	SCN3A
Crepidiaside B	RXFP1
Epicatechin 3-O-p-hydroxybenzoate	HSD17B10
Epicatechin 3-O-p-hydroxybenzoate	MAOA
Epicatechin 3-O-p-hydroxybenzoate	APEX1
Epicatechin 3-O-p-hydroxybenzoate	TDP1
Epicatechin 3-O-p-hydroxybenzoate	TTR
Epicatechin 3-O-p-hydroxybenzoate	BLM
Epicatechin 3-O-p-hydroxybenzoate	NFKB1
Epicatechin 3-O-p-hydroxybenzoate	STAT1
Epicatechin 3-O-p-hydroxybenzoate	KLF5
Epicatechin 3-O-p-hydroxybenzoate	KDM1A
Epicatechin 3-O-p-hydroxybenzoate	SLC2A1
Epicatechin 3-O-p-hydroxybenzoate	CHRM3
Epicatechin 3-O-p-hydroxybenzoate	PSMB1
Epicatechin 3-O-p-hydroxybenzoate	CSNK2B
Epicatechin 3-O-p-hydroxybenzoate	ABCC1
Epicatechin 3-O-p-hydroxybenzoate	GUSB
Epicatechin 3-O-p-hydroxybenzoate	TOP2A
Epicatechin 3-O-p-hydroxybenzoate	CTSD
Epicatechin 3-O-p-hydroxybenzoate	SLC6A5
Epicatechin 3-O-p-hydroxybenzoate	CYP3A4
Epicatechin 3-O-p-hydroxybenzoate	SERPINE1
Epicatechin 3-O-p-hydroxybenzoate	TRIM24
Epicatechin 3-O-p-hydroxybenzoate	EGLN1
Epicatechin 3-O-p-hydroxybenzoate	NTRK3
Epicatechin 3-O-p-hydroxybenzoate	DPP9
Epicatechin 3-O-p-hydroxybenzoate	FFAR4
Epicatechin 3-O-p-hydroxybenzoate	HDAC8
Epicatechin 3-O-p-hydroxybenzoate	CAPN1
Epicatechin 3-O-p-hydroxybenzoate	NR3C2
Epicatechin 3-O-p-hydroxybenzoate	QRFPR
Epicatechin 3-O-p-hydroxybenzoate	YES1
Epicatechin 3-O-p-hydroxybenzoate	CHRM2
Epicatechin 3-O-p-hydroxybenzoate	TFPI
Epicatechin 3-O-p-hydroxybenzoate	SLC9A1
Epicatechin 3-O-p-hydroxybenzoate	SAE1
Epicatechin 3-O-p-hydroxybenzoate	OPRD1
Epicatechin 3-O-p-hydroxybenzoate	CBX4
Epicatechin 3-O-p-hydroxybenzoate	GSTP1
Epicatechin 3-O-p-hydroxybenzoate	NR1I2
Epicatechin 3-O-p-hydroxybenzoate	HDAC5
Epicatechin 3-O-p-hydroxybenzoate	CDK1
Epicatechin 3-O-p-hydroxybenzoate	ABCB1
Epicatechin 3-O-p-hydroxybenzoate	CDC25B
Epicatechin 3-O-p-hydroxybenzoate	NOS2
Epicatechin 3-O-p-hydroxybenzoate	F13A1
Epicatechin 3-O-p-hydroxybenzoate	THRA
Epicatechin 3-O-p-hydroxybenzoate	GLRA1
Epicatechin 3-O-p-hydroxybenzoate	HTR3A
Epicatechin 3-O-p-hydroxybenzoate	MARK4
Epicatechin 3-O-p-hydroxybenzoate	CDK5
Epicatechin 3-O-p-hydroxybenzoate	RPS6KA1
Epicatechin 3-O-p-hydroxybenzoate	FPR1
Epicatechin 3-O-p-hydroxybenzoate	DUSP3
Epicatechin 3-O-p-hydroxybenzoate	ROCK1
Epicatechin 3-O-p-hydroxybenzoate	GRIN1
Epicatechin 3-O-p-hydroxybenzoate	PRCP
Epicatechin 3-O-p-hydroxybenzoate	ACVR1B
Epicatechin 3-O-p-hydroxybenzoate	METAP2
Epicatechin 3-O-p-hydroxybenzoate	PDGFRA
Epicatechin 3-O-p-hydroxybenzoate	PDE3A
Epicatechin 3-O-p-hydroxybenzoate	TLR4
Isorhamnetin	CYP1B1
Isorhamnetin	CA7
Isorhamnetin	CA12
Isorhamnetin	CA4
Isorhamnetin	CA2
Isorhamnetin	IP6K2
Isorhamnetin	APEX1
Isorhamnetin	HSD17B10
Isorhamnetin	TDP1
Isorhamnetin	ALOX12
Isorhamnetin	DUSP3
Isorhamnetin	TOP2A
Isorhamnetin	KLF5
Isorhamnetin	XDH
Isorhamnetin	TTR
Isorhamnetin	CTSD
Isorhamnetin	ERN1
Isorhamnetin	TRIM24
Isorhamnetin	THRA
Isorhamnetin	CLK4
Isorhamnetin	SLC6A5
Isorhamnetin	NR1I2
Isorhamnetin	NFKB1
Isorhamnetin	GLO1
Isorhamnetin	RPS6KA3
Isorhamnetin	CSNK2B
Isorhamnetin	GLRA1
Isorhamnetin	MAOA
Isorhamnetin	FFAR4
Isorhamnetin	GPBAR1
Isorhamnetin	PSMB1
Isorhamnetin	PDE11A
Isorhamnetin	RORB
Isorhamnetin	PTPN11
Isorhamnetin	IMPDH2
Isorhamnetin	GRIA2
Isorhamnetin	PRKCZ
Isorhamnetin	MIF
Isorhamnetin	NTRK3
Isorhamnetin	ANPEP
Isorhamnetin	CACNA1B
Isorhamnetin	PDE3A
Isorhamnetin	MDM4
Isorhamnetin	NOX1
Isorhamnetin	NFE2L2
Isorhamnetin	AVPR1B
Isorhamnetin	C5AR1
Isorhamnetin	GLS
Isorhamnetin	PIK3R1
Isorhamnetin	KCNA5
Isorhamnetin	AAK1
Isorhamnetin	F13A1
Isorhamnetin	METAP2
Isorhamnetin	PRCP
Isorhamnetin	CDC25C
Isorhamnetin	CHKA
Kaempferol-3,7,4'-trimethyl ether	TDP1
Kaempferol-3,7,4'-trimethyl ether	APEX1
Kaempferol-3,7,4'-trimethyl ether	ALOX12
Kaempferol-3,7,4'-trimethyl ether	HSD17B10
Kaempferol-3,7,4'-trimethyl ether	DUSP3
Kaempferol-3,7,4'-trimethyl ether	THRA
Kaempferol-3,7,4'-trimethyl ether	HIF1A
Kaempferol-3,7,4'-trimethyl ether	TRIM24
Kaempferol-3,7,4'-trimethyl ether	KLF5
Kaempferol-3,7,4'-trimethyl ether	CTSD
Kaempferol-3,7,4'-trimethyl ether	CLK4
Kaempferol-3,7,4'-trimethyl ether	TOP2A
Kaempferol-3,7,4'-trimethyl ether	SLC6A5
Kaempferol-3,7,4'-trimethyl ether	PSMB1
Kaempferol-3,7,4'-trimethyl ether	NR1I2
Kaempferol-3,7,4'-trimethyl ether	XDH
Kaempferol-3,7,4'-trimethyl ether	ANPEP
Kaempferol-3,7,4'-trimethyl ether	STAT1
Kaempferol-3,7,4'-trimethyl ether	GPBAR1
Kaempferol-3,7,4'-trimethyl ether	CSNK2B
Kaempferol-3,7,4'-trimethyl ether	NFKB1
Kaempferol-3,7,4'-trimethyl ether	HDAC8
Kaempferol-3,7,4'-trimethyl ether	TTR
Kaempferol-3,7,4'-trimethyl ether	GRIA2
Kaempferol-3,7,4'-trimethyl ether	RORB
Kaempferol-3,7,4'-trimethyl ether	SLC2A1
Kaempferol-3,7,4'-trimethyl ether	PTPN11
Kaempferol-3,7,4'-trimethyl ether	TBK1
Kaempferol-3,7,4'-trimethyl ether	RAB9A
Kaempferol-3,7,4'-trimethyl ether	PDE11A
Kaempferol-3,7,4'-trimethyl ether	C5AR1
Kaempferol-3,7,4'-trimethyl ether	NLK
Kaempferol-3,7,4'-trimethyl ether	MAOA
Kaempferol-3,7,4'-trimethyl ether	GLRA1
Kaempferol-3,7,4'-trimethyl ether	CYP3A4
Kaempferol-3,7,4'-trimethyl ether	NFE2L2
Kaempferol-3,7,4'-trimethyl ether	CLK2
Kaempferol-3,7,4'-trimethyl ether	RPS6KA3
Kaempferol-3,7,4'-trimethyl ether	FFAR4
Kaempferol-3,7,4'-trimethyl ether	CACNA1B
Kaempferol-3,7,4'-trimethyl ether	NPC1
Kaempferol-3,7,4'-trimethyl ether	CFTR
Kaempferol-3,7,4'-trimethyl ether	PRCP
Kaempferol-3,7,4'-trimethyl ether	CDC25C
Kaempferol-3,7,4'-trimethyl ether	KDM1A
Kaempferol-3,7,4'-trimethyl ether	METAP2
Kaempferol-3,7,4'-trimethyl ether	LGALS3
Kaempferol-3,7,4'-trimethyl ether	PIK3R1
Kaempferol-3,7,4'-trimethyl ether	NTRK3
Kaempferol-3,7,4'-trimethyl ether	SLC1A3
Kaempferol-3,7,4'-trimethyl ether	GLS
Kaempferol-3,7,4'-trimethyl ether	MIF
Ladanetin	HIF1A
Ladanetin	TDP1
Ladanetin	ALOX12
Ladanetin	APEX1
Ladanetin	DUSP3
Ladanetin	CTSD
Ladanetin	KLF5
Ladanetin	TOP2A
Ladanetin	TTR
Ladanetin	CLK4
Ladanetin	HSD17B10
Ladanetin	TRIM24
Ladanetin	SLC6A5
Ladanetin	GLRA1
Ladanetin	FFAR4
Ladanetin	THRA
Ladanetin	NR1I2
Ladanetin	RORB
Ladanetin	GRIN1
Ladanetin	NTRK3
Ladanetin	HSP90AA1
Ladanetin	METAP2
Ladanetin	AVPR1B
Ladanetin	GRIA2
Ladanetin	CACNA1B
Ladanetin	SLC2A1
Ladanetin	NFKB1
Ladanetin	CAMKK2
Ladanetin	PDE11A
Ladanetin	RPS6KA3
Ladanetin	MDM4
Ladanetin	PTPN11
Ladanetin	KCNA5
Ladanetin	ESR2
Ladanetin	AKR1C1
Ladanetin	PSMB1
Ladanetin	RPS6KA1
Ladanetin	PIN1
Ladanetin	CSNK2B
Ladanetin	C5AR1
Ladanetin	GPBAR1
Ladanetin	CYP3A4
Ladanetin	TFPI
Prudomestin	APEX1
Prudomestin	ALOX12
Prudomestin	HSD17B10
Prudomestin	DUSP3
Prudomestin	THRA
Prudomestin	TRIM24
Prudomestin	CTSD
Prudomestin	KLF5
Prudomestin	TOP2A
Prudomestin	CLK4
Prudomestin	NR1I2
Prudomestin	PSMB1
Prudomestin	SLC6A5
Prudomestin	ANPEP
Prudomestin	XDH
Prudomestin	CSNK2B
Prudomestin	STAT1
Prudomestin	GPBAR1
Prudomestin	RORB
Prudomestin	PTPN11
Prudomestin	GRIA2
Prudomestin	TTR
Prudomestin	TDP1
Prudomestin	CLK1
Prudomestin	MAOA
Prudomestin	RPS6KA3
Prudomestin	NTRK3
Prudomestin	PRCP
Prudomestin	C5AR1
Prudomestin	NFE2L2
Prudomestin	NFKB1
Prudomestin	GLRA1
Prudomestin	CLK2
Prudomestin	PDE11A
Prudomestin	HIF1A
Prudomestin	HDAC8
Prudomestin	NLK
Prudomestin	CDC25C
Prudomestin	CFTR
Prudomestin	TBK1
Prudomestin	NQO2
Prudomestin	ALOX5
Prudomestin	PIN1
Prudomestin	DRD1
Prudomestin	CDK1
Prudomestin	NPC1
Prudomestin	METAP2
Prudomestin	SLC2A1
Prudomestin	NOS2
Prudomestin	PIK3R1
Prudomestin	ERN1
Prudomestin	PRKCZ
Prudomestin	RPS6KA1
Prudomestin	CACNA1B
Prudomestin	RAB9A

## Sheet: overlapping
4',5,8-Tri-hydroxyflavanone	RPS6KA1
4',5,8-Tri-hydroxyflavanone	ESR2
4',5,8-Tri-hydroxyflavanone	NFKB1
4',5,8-Tri-hydroxyflavanone	HIF1A
4',5,8-Tri-hydroxyflavanone	TTR
4',5,8-Tri-hydroxyflavanone	CDK5
4',5,8-Tri-hydroxyflavanone	NR3C2
4',5,8-Tri-hydroxyflavanone	AAK1
4',5,8-Tri-hydroxyflavanone	MAOA
4',5,8-Tri-hydroxyflavanone	CYP3A4
4',5,8-Tri-hydroxyflavanone	SLC2A1
4',5,8-Tri-hydroxyflavanone	KLF5
4',5,8-Tri-hydroxyflavanone	ALOX12
4',5,8-Tri-hydroxyflavanone	ACACA
4',5,8-Tri-hydroxyflavanone	PRKCZ
7,3'-dimethylorobol	ALOX12
7,3'-dimethylorobol	KLF5
7,3'-dimethylorobol	HIF1A
7,3'-dimethylorobol	PRKCZ
7,3'-dimethylorobol	TTR
7,3'-dimethylorobol	ANPEP
7,3'-dimethylorobol	FFAR4
7,3'-dimethylorobol	NFKB1
7,3'-dimethylorobol	MIF
7,3'-dimethylorobol	GPBAR1
7,3'-dimethylorobol	XDH
7,3'-dimethylorobol	NOX1
7,3'-dimethylorobol	CYP3A4
7,3'-dimethylorobol	SLC2A1
7,3'-dimethylorobol	GUSB
7,3'-dimethylorobol	HSP90AA1
7,3'-dimethylorobol	NFE2L2
7,3'-dimethylorobol	GLS
7,3'-dimethylorobol	CREBBP
7,3'-dimethylorobol	ERN1
7,3'-dimethylorobol	ESR2
7,3'-dimethylorobol	PIN1
7,3'-dimethylorobol	ADRB1
Apigenin-7-O-glucoside	TNF
Apigenin-7-O-glucoside	TTR
Apigenin-7-O-glucoside	MAOA
Apigenin-7-O-glucoside	ESR2
Apigenin-7-O-glucoside	FFAR4
Apigenin-7-O-glucoside	HSP90AA1
Apigenin-7-O-glucoside	KLF5
Apigenin-7-O-glucoside	PIN1
Apigenin-7-O-glucoside	HIF1A
Apigenin-7-O-glucoside	ACHE
Apigenin-7-O-glucoside	NFKB1
Apigenin-7-O-glucoside	GUSB
Apigenin-7-O-glucoside	GRK5
Apigenin-7-O-glucoside	TLR4
Apigenin-7-O-glucoside	STAT1
Apigenin-7-O-glucoside	GPBAR1
Apigenin-7-O-glucoside	ALOX12
Cichorioside I	HIF1A
Cichorioside I	NFKB1
Cichorioside I	NOS2
Cichorioside I	KLF5
Cichorioside I	CNR2
Cichorioside I	NR3C2
Cichorioside I	CTSB
Cichorioside I	CNR1
Cichorioside I	TLR4
Cichorioside I	NOS3
Cichorioside I	NFE2L2
Cichorioside I	SCD
Cichorioside I	PDE3A
Cichorioside I	GPBAR1
Cichorioside I	PIK3R1
Cichorioside I	KEAP1
Cichorioside B	HIF1A
Cichorioside B	NFKB1
Cichorioside B	NOS2
Cichorioside B	KLF5
Cichorioside B	NR3C2
Cichorioside B	CNR1
Cichorioside B	CTSB
Cichorioside B	CNR2
Cichorioside B	TLR4
Cichorioside B	ACHE
Cichorioside B	NFE2L2
Cichorioside B	PIK3R1
Cichorioside B	GPBAR1
Cichorioside B	NOS3
Cichorioside B	KEAP1
Cichorioside B	SCD
Cirsimaritin	HIF1A
Cirsimaritin	ALOX12
Cirsimaritin	KLF5
Cirsimaritin	TTR
Cirsimaritin	FFAR4
Cirsimaritin	ESR2
Cirsimaritin	SLC2A1
Cirsimaritin	HSP90AA1
Cirsimaritin	NFKB1
Cirsimaritin	KEAP1
Cirsimaritin	PIN1
Cirsimaritin	ADRB1
Cirsimaritin	CXCR4
Cirsimaritin	GPBAR1
Crepidiaside A	NFE2L2
Crepidiaside A	PTPN2
Crepidiaside A	AR
Crepidiaside A	GRK5
Crepidiaside A	CDK5
Crepidiaside A	GPBAR1
Crepidiaside A	PIK3CD
Crepidiaside A	CTSB
Crepidiaside A	KEAP1
Crepidiaside A	CACNA1H
Crepidiaside A	PIK3CA
Crepidiaside A	FFAR4
Crepidiaside A	SLC40A1
Crepidiaside A	NR3C1
Crepidiaside A	PIK3CB
Crepidiaside A	ACACA
Crepidiaside A	ACACB
Crepidiaside A	HSD11B2
Crepidiaside A	AOC3
Crepidiaside A	PRKCD
Crepidiaside A	GCK
Crepidiaside A	MC4R
Crepidiaside B	HIF1A
Crepidiaside B	NFKB1
Crepidiaside B	CNR2
Crepidiaside B	NR3C2
Crepidiaside B	NOS2
Crepidiaside B	CNR1
Crepidiaside B	KLF5
Crepidiaside B	TLR4
Crepidiaside B	CTSB
Crepidiaside B	PIK3R1
Crepidiaside B	MAPK1
Crepidiaside B	NFE2L2
Crepidiaside B	HSP90AA1
Crepidiaside B	SCD
Crepidiaside B	AR
Crepidiaside B	KIF11
Crepidiaside B	PDE3A
Crepidiaside B	SLC9A1
Crepidiaside B	ALOX12
Crepidiaside B	FFAR4
Crepidiaside B	ACACA
Crepidiaside B	PIK3CD
Crepidiaside B	HSD11B2
Crepidiaside B	PIK3CA
Epicatechin 3-O-p-hydroxybenzoate	MAOA
Epicatechin 3-O-p-hydroxybenzoate	TTR
Epicatechin 3-O-p-hydroxybenzoate	NFKB1
Epicatechin 3-O-p-hydroxybenzoate	STAT1
Epicatechin 3-O-p-hydroxybenzoate	KLF5
Epicatechin 3-O-p-hydroxybenzoate	SLC2A1
Epicatechin 3-O-p-hydroxybenzoate	GUSB
Epicatechin 3-O-p-hydroxybenzoate	CYP3A4
Epicatechin 3-O-p-hydroxybenzoate	SERPINE1
Epicatechin 3-O-p-hydroxybenzoate	FFAR4
Epicatechin 3-O-p-hydroxybenzoate	NR3C2
Epicatechin 3-O-p-hydroxybenzoate	SLC9A1
Epicatechin 3-O-p-hydroxybenzoate	GSTP1
Epicatechin 3-O-p-hydroxybenzoate	NOS2
Epicatechin 3-O-p-hydroxybenzoate	CDK5
Epicatechin 3-O-p-hydroxybenzoate	RPS6KA1
Epicatechin 3-O-p-hydroxybenzoate	ROCK1
Epicatechin 3-O-p-hydroxybenzoate	PDE3A
Epicatechin 3-O-p-hydroxybenzoate	TLR4
Isorhamnetin	ALOX12
Isorhamnetin	KLF5
Isorhamnetin	XDH
Isorhamnetin	TTR
Isorhamnetin	ERN1
Isorhamnetin	NFKB1
Isorhamnetin	GLO1
Isorhamnetin	MAOA
Isorhamnetin	FFAR4
Isorhamnetin	GPBAR1
Isorhamnetin	PRKCZ
Isorhamnetin	MIF
Isorhamnetin	ANPEP
Isorhamnetin	PDE3A
Isorhamnetin	NOX1
Isorhamnetin	NFE2L2
Isorhamnetin	GLS
Isorhamnetin	PIK3R1
Isorhamnetin	AAK1
Ladanetin	ALOX12
Ladanetin	HIF1A
Ladanetin	KLF5
Ladanetin	XDH
Ladanetin	ANPEP
Ladanetin	STAT1
Ladanetin	GPBAR1
Ladanetin	NFKB1
Ladanetin	TTR
Ladanetin	SLC2A1
Ladanetin	MAOA
Ladanetin	CYP3A4
Ladanetin	NFE2L2
Ladanetin	FFAR4
Ladanetin	LGALS3
Ladanetin	PIK3R1
Ladanetin	GLS
Ladanetin	MIF
Prudomestin	ALOX12
Prudomestin	KLF5
Prudomestin	ANPEP
Prudomestin	XDH
Prudomestin	STAT1
Prudomestin	GPBAR1
Prudomestin	TTR
Prudomestin	MAOA
Prudomestin	NFE2L2
Prudomestin	NFKB1
Prudomestin	HIF1A
Prudomestin	ALOX5
Prudomestin	PIN1
Prudomestin	SLC2A1
Prudomestin	NOS2
Prudomestin	PIK3R1
Prudomestin	ERN1
Prudomestin	PRKCZ
Prudomestin	RPS6KA1
Kaempferol-3,7,4'-trimethyl ether	ALOX12
Kaempferol-3,7,4'-trimethyl ether	HIF1A
Kaempferol-3,7,4'-trimethyl ether	KLF5
Kaempferol-3,7,4'-trimethyl ether	XDH
Kaempferol-3,7,4'-trimethyl ether	ANPEP
Kaempferol-3,7,4'-trimethyl ether	STAT1
Kaempferol-3,7,4'-trimethyl ether	GPBAR1
Kaempferol-3,7,4'-trimethyl ether	NFKB1
Kaempferol-3,7,4'-trimethyl ether	TTR
Kaempferol-3,7,4'-trimethyl ether	SLC2A1
Kaempferol-3,7,4'-trimethyl ether	MAOA
Kaempferol-3,7,4'-trimethyl ether	CYP3A4
Kaempferol-3,7,4'-trimethyl ether	NFE2L2
Kaempferol-3,7,4'-trimethyl ether	FFAR4
Kaempferol-3,7,4'-trimethyl ether	LGALS3
Kaempferol-3,7,4'-trimethyl ether	PIK3R1
Kaempferol-3,7,4'-trimethyl ether	GLS
Kaempferol-3,7,4'-trimethyl ether	MIF

## Sheet: all compunds duplicate removed
	RPS6KA1
	ESR2
	NFKB1
	HIF1A
	TTR
	CDK5
	NR3C2
	AAK1
	MAOA
	CYP3A4
	SLC2A1
	KLF5
	ALOX12
	ACACA
	PRKCZ
	ANPEP
	FFAR4
	MIF
	GPBAR1
	XDH
	NOX1
	GUSB
	HSP90AA1
	NFE2L2
	GLS
	CREBBP
	ERN1
	PIN1
	ADRB1
	TNF
	ACHE
	GRK5
	TLR4
	STAT1
	NOS2
	CNR2
	CTSB
	CNR1
	NOS3
	SCD
	PDE3A
	PIK3R1
	KEAP1
	CXCR4
	PTPN2
	AR
	PIK3CD
	CACNA1H
	PIK3CA
	SLC40A1
	NR3C1
	PIK3CB
	ACACB
	HSD11B2
	AOC3
	PRKCD
	GCK
	MC4R
	MAPK1
	KIF11
	SLC9A1
	SERPINE1
	GSTP1
	ROCK1
	GLO1
	LGALS3
	ALOX5
