# Supplementary material for: α-Glucosidase Inhibition-Guided Network Pharmacology and Molecular Docking Reveal the Antidiabetic Potential of Cichorium intybus as a Functional Food
Source: Int J Mol Sci. 2025 Sep 28;26(19):9497. doi: 10.3390/ijms26199497 (PMC12525158; doi:10.3390/ijms26199497)
Supplement: Supplementary file 1 [file ijms-26-09497-s001.zip › GeneCards-SearchResults.xlsx]

## Sheet: GeneCards-SearchResults
Gene Symbol	Description	Category	Uniprot ID	Gifts	GC Id	Relevance score	GeneCards Link
TCF7L2	Transcription Factor 7 Like 2	Protein Coding	Q9NQB0	59	GC10P112950	11.2169	https://www.genecards.org/cgi-bin/carddisp.pl?gene=TCF7L2
HNF1B	HNF1 Homeobox B	Protein Coding	P35680	56	GC17M037686	9.85822	https://www.genecards.org/cgi-bin/carddisp.pl?gene=HNF1B
SLC30A8	Solute Carrier Family 30 Member 8	Protein Coding	Q8IWU4	54	GC08P116950	9.74229	https://www.genecards.org/cgi-bin/carddisp.pl?gene=SLC30A8
PPARG	Peroxisome Proliferator Activated Receptor Gamma	Protein Coding	P37231	66	GC03P012287	9.493	https://www.genecards.org/cgi-bin/carddisp.pl?gene=PPARG
CDKAL1	CDK5 Regulatory Subunit Associated Protein 1 Like 1	Protein Coding	Q5VV42	52	GC06P020534	9.43307	https://www.genecards.org/cgi-bin/carddisp.pl?gene=CDKAL1
NEUROD1	Neuronal Differentiation 1	Protein Coding	Q13562	56	GC02M181673	9.3074	https://www.genecards.org/cgi-bin/carddisp.pl?gene=NEUROD1
ENPP1	Ectonucleotide Pyrophosphatase/Phosphodiesterase 1	Protein Coding	P22413	62	GC06P131808	8.82853	https://www.genecards.org/cgi-bin/carddisp.pl?gene=ENPP1
HNF4A	Hepatocyte Nuclear Factor 4 Alpha	Protein Coding	P41235	63	GC20P044355	8.30536	https://www.genecards.org/cgi-bin/carddisp.pl?gene=HNF4A
GCK	Glucokinase	Protein Coding	P35557	62	GC07M045609	8.27167	https://www.genecards.org/cgi-bin/carddisp.pl?gene=GCK
KCNJ11	Potassium Inwardly Rectifying Channel Subfamily J Member 11	Protein Coding	Q14654	59	GC11M018064	8.21885	https://www.genecards.org/cgi-bin/carddisp.pl?gene=KCNJ11
IRS1	Insulin Receptor Substrate 1	Protein Coding	P35568	61	GC02M226731	8.10286	https://www.genecards.org/cgi-bin/carddisp.pl?gene=IRS1
WFS1	Wolframin ER Transmembrane Glycoprotein	Protein Coding	O76024	59	GC04P006269	8.01496	https://www.genecards.org/cgi-bin/carddisp.pl?gene=WFS1
HNF1A	HNF1 Homeobox A	Protein Coding	P20823	60	GC12P120978	7.71926	https://www.genecards.org/cgi-bin/carddisp.pl?gene=HNF1A
INSR	Insulin Receptor	Protein Coding	P06213	67	GC19M007112	7.61866	https://www.genecards.org/cgi-bin/carddisp.pl?gene=INSR
UCP2	Uncoupling Protein 2	Protein Coding	P55851	59	GC11M073974	7.37679	https://www.genecards.org/cgi-bin/carddisp.pl?gene=UCP2
PDX1	Pancreatic And Duodenal Homeobox 1	Protein Coding	P52945	59	GC13P028549	7.14256	https://www.genecards.org/cgi-bin/carddisp.pl?gene=PDX1
ABCC8	ATP Binding Cassette Subfamily C Member 8	Protein Coding	Q09428	59	GC11M017392	7.07923	https://www.genecards.org/cgi-bin/carddisp.pl?gene=ABCC8
IGF2BP2	Insulin Like Growth Factor 2 MRNA Binding Protein 2	Protein Coding	Q9Y6M1	57	GC03M185643	7.05969	https://www.genecards.org/cgi-bin/carddisp.pl?gene=IGF2BP2
PAX4	Paired Box 4	Protein Coding	O43316	53	GC07M127610	6.81117	https://www.genecards.org/cgi-bin/carddisp.pl?gene=PAX4
MTNR1B	Melatonin Receptor 1B	Protein Coding	P49286	57	GC11P092969	6.58274	https://www.genecards.org/cgi-bin/carddisp.pl?gene=MTNR1B
IRS2	Insulin Receptor Substrate 2	Protein Coding	Q9Y4H2	59	GC13M109752	6.35729	https://www.genecards.org/cgi-bin/carddisp.pl?gene=IRS2
LIPC	Lipase C, Hepatic Type	Protein Coding	P11150	59	GC15P058410	6.32081	https://www.genecards.org/cgi-bin/carddisp.pl?gene=LIPC
SLC2A2	Solute Carrier Family 2 Member 2	Protein Coding	P11168	63	GC03M171024	6.29043	https://www.genecards.org/cgi-bin/carddisp.pl?gene=SLC2A2
IL6	Interleukin 6	Protein Coding	P05231	64	GC07P022725	6.26135	https://www.genecards.org/cgi-bin/carddisp.pl?gene=IL6
LOC110121472	VISTA Enhancer Hs1980	Functional Element		9	GC10P112997	6.25453	https://www.genecards.org/cgi-bin/carddisp.pl?gene=LOC110121472
KLF11	KLF Transcription Factor 11	Protein Coding	O14901	49	GC02P010519	6.23973	https://www.genecards.org/cgi-bin/carddisp.pl?gene=KLF11
SLC2A4	Solute Carrier Family 2 Member 4	Protein Coding	P14672	60	GC17P143349	6.12117	https://www.genecards.org/cgi-bin/carddisp.pl?gene=SLC2A4
RETN	Resistin	Protein Coding	Q9HD89	55	GC19P007669	5.99766	https://www.genecards.org/cgi-bin/carddisp.pl?gene=RETN
MAPK8IP1	Mitogen-Activated Protein Kinase 8 Interacting Protein 1	Protein Coding	Q9UQF2	57	GC11P048647	5.96929	https://www.genecards.org/cgi-bin/carddisp.pl?gene=MAPK8IP1
AKT2	AKT Serine/Threonine Kinase 2	Protein Coding	P31751	67	GC19M040230	5.95007	https://www.genecards.org/cgi-bin/carddisp.pl?gene=AKT2
PPP1R3A	Protein Phosphatase 1 Regulatory Subunit 3A	Protein Coding	Q16821	56	GC07M113876	5.94609	https://www.genecards.org/cgi-bin/carddisp.pl?gene=PPP1R3A
PTPN1	Protein Tyrosine Phosphatase Non-Receptor Type 1	Protein Coding	P18031	63	GC20P050510	5.92779	https://www.genecards.org/cgi-bin/carddisp.pl?gene=PTPN1
ADRA2A	Adrenoceptor Alpha 2A	Protein Coding	P08913	60	GC10P111077	5.72719	https://www.genecards.org/cgi-bin/carddisp.pl?gene=ADRA2A
MIR126	MicroRNA 126	RNA Gene		30	GC09P136670	5.53551	https://www.genecards.org/cgi-bin/carddisp.pl?gene=MIR126
TBC1D4	TBC1 Domain Family Member 4	Protein Coding	O60343	55	GC13M075284	5.48954	https://www.genecards.org/cgi-bin/carddisp.pl?gene=TBC1D4
MIR29A	MicroRNA 29a	RNA Gene		30	GC07M130876	5.48954	https://www.genecards.org/cgi-bin/carddisp.pl?gene=MIR29A
CDKN2B-AS1	CDKN2B Antisense RNA 1	RNA Gene		32	GC09P021994	5.47338	https://www.genecards.org/cgi-bin/carddisp.pl?gene=CDKN2B-AS1
GAS5	Growth Arrest Specific 5	RNA Gene		32	GC01M175098	5.47338	https://www.genecards.org/cgi-bin/carddisp.pl?gene=GAS5
AHI1-DT	AHI1 Divergent Transcript	RNA Gene	P0C7V0	27	GC06P174416	5.45673	https://www.genecards.org/cgi-bin/carddisp.pl?gene=AHI1-DT
SOCS1	Suppressor Of Cytokine Signaling 1	Protein Coding	O15524	59	GC16M047513	5.43955	https://www.genecards.org/cgi-bin/carddisp.pl?gene=SOCS1
MIR29C	MicroRNA 29c	RNA Gene		27	GC01M207838	5.42179	https://www.genecards.org/cgi-bin/carddisp.pl?gene=MIR29C
HMGA1	High Mobility Group AT-Hook 1	Protein Coding	P17096	59	GC06P173175	5.40339	https://www.genecards.org/cgi-bin/carddisp.pl?gene=HMGA1
PVT1	Pvt1 Oncogene	RNA Gene		33	GC08P128310	5.38426	https://www.genecards.org/cgi-bin/carddisp.pl?gene=PVT1
LINC01370	Long Intergenic Non-Protein Coding RNA 1370	RNA Gene		21	GC20P049038	5.29829	https://www.genecards.org/cgi-bin/carddisp.pl?gene=LINC01370
MIR125A	MicroRNA 125a	RNA Gene		30	GC19P143413	5.24705	https://www.genecards.org/cgi-bin/carddisp.pl?gene=MIR125A
LOC110121471	VISTA Enhancer Hs1977	Functional Element		11	GC11P017412	5.24705	https://www.genecards.org/cgi-bin/carddisp.pl?gene=LOC110121471
SLC16A1	Solute Carrier Family 16 Member 1	Protein Coding	P53985	61	GC01M113143	5.21819	https://www.genecards.org/cgi-bin/carddisp.pl?gene=SLC16A1
RBPJL	Recombination Signal Binding Protein For Immunoglobulin Kappa J Region Like	Protein Coding	Q9UBG7	47	GC20P045306	5.18626	https://www.genecards.org/cgi-bin/carddisp.pl?gene=RBPJL
MIR206	MicroRNA 206	RNA Gene		29	GC06P052144	5.15003	https://www.genecards.org/cgi-bin/carddisp.pl?gene=MIR206
MIR657	MicroRNA 657	RNA Gene		22	GC17M081125	5.15003	https://www.genecards.org/cgi-bin/carddisp.pl?gene=MIR657
PDZRN3-AS1	PDZRN3 Antisense RNA 1	RNA Gene		21	GC03P073621	5.10704	https://www.genecards.org/cgi-bin/carddisp.pl?gene=PDZRN3-AS1
GCGR	Glucagon Receptor	Protein Coding	P47871	60	GC17P081804	4.9158	https://www.genecards.org/cgi-bin/carddisp.pl?gene=GCGR
WRN	WRN RecQ Like Helicase	Protein Coding	Q14191	60	GC08P031033	4.9158	https://www.genecards.org/cgi-bin/carddisp.pl?gene=WRN
RBPJ	Recombination Signal Binding Protein For Immunoglobulin Kappa J Region	Protein Coding	Q06330	59	GC04P026105	4.9158	https://www.genecards.org/cgi-bin/carddisp.pl?gene=RBPJ
GPD2	Glycerol-3-Phosphate Dehydrogenase 2	Protein Coding	P43304	58	GC02P156408	4.9158	https://www.genecards.org/cgi-bin/carddisp.pl?gene=GPD2
PSMA3	Proteasome 20S Subunit Alpha 3	Protein Coding	P25788	57	GC14P058244	4.9158	https://www.genecards.org/cgi-bin/carddisp.pl?gene=PSMA3
PRMT7	Protein Arginine Methyltransferase 7	Protein Coding	Q9NVM4	55	GC16P114043	4.9158	https://www.genecards.org/cgi-bin/carddisp.pl?gene=PRMT7
NKX2-2	NK2 Homeobox 2	Protein Coding	O95096	54	GC20M021511	4.9158	https://www.genecards.org/cgi-bin/carddisp.pl?gene=NKX2-2
IL6-AS1	IL6 Antisense RNA 1	RNA Gene		21	GC07M022957	4.9158	https://www.genecards.org/cgi-bin/carddisp.pl?gene=IL6-AS1
WFDC21P	WAP Four-Disulfide Core Domain 21, Pseudogene	Pseudogene		21	GC17M093960	4.9158	https://www.genecards.org/cgi-bin/carddisp.pl?gene=WFDC21P
LOC126859963	BRD4-Independent Group 4 Enhancer GRCh37_chr7:22766269-22767468	Functional Element		10	GC07P022726	4.9158	https://www.genecards.org/cgi-bin/carddisp.pl?gene=LOC126859963
LOC126862549	BRD4-Independent Group 4 Enhancer GRCh37_chr17:36093401-36094600	Functional Element		9	GC17P146662	4.9158	https://www.genecards.org/cgi-bin/carddisp.pl?gene=LOC126862549
LOC126807011	MED14-Independent Group 3 Enhancer GRCh37_chr4:26407341-26408540	Functional Element		8	GC04P026405	4.9158	https://www.genecards.org/cgi-bin/carddisp.pl?gene=LOC126807011
NIDDM4	Diabetes Mellitus, Noninsulin-Dependent	Genetic Locus		7	GC05U901023	4.9158	https://www.genecards.org/cgi-bin/carddisp.pl?gene=NIDDM4
CDKN2A	Cyclin Dependent Kinase Inhibitor 2A	Protein Coding	Q8N726	64	GC09M021967	4.0986	https://www.genecards.org/cgi-bin/carddisp.pl?gene=CDKN2A
FTO	FTO Alpha-Ketoglutarate Dependent Dioxygenase	Protein Coding	Q9C0B1	59	GC16P113652	4.08639	https://www.genecards.org/cgi-bin/carddisp.pl?gene=FTO
INS	Insulin	Protein Coding	P01308	61	GC11M002159	3.9572	https://www.genecards.org/cgi-bin/carddisp.pl?gene=INS
PSMD9	Proteasome 26S Subunit, Non-ATPase 9	Protein Coding	O00233	54	GC12P137503	3.94456	https://www.genecards.org/cgi-bin/carddisp.pl?gene=PSMD9
C12orf43	Chromosome 12 Open Reading Frame 43	Protein Coding	Q96C57	44	GC12M121000	3.86856	https://www.genecards.org/cgi-bin/carddisp.pl?gene=C12orf43
ANGPTL8	Angiopoietin Like 8	Protein Coding	Q6UXH0	45	GC19P142257	3.78231	https://www.genecards.org/cgi-bin/carddisp.pl?gene=ANGPTL8
CDKN2B	Cyclin Dependent Kinase Inhibitor 2B	Protein Coding	P42772	59	GC09M022002	3.67164	https://www.genecards.org/cgi-bin/carddisp.pl?gene=CDKN2B
ADIPOQ	Adiponectin, C1Q And Collagen Domain Containing	Protein Coding	Q15848	59	GC03P186842	3.642	https://www.genecards.org/cgi-bin/carddisp.pl?gene=ADIPOQ
KCNQ1	Potassium Voltage-Gated Channel Subfamily Q Member 1	Protein Coding	P51787	63	GC11P002444	3.62216	https://www.genecards.org/cgi-bin/carddisp.pl?gene=KCNQ1
HHEX	Hematopoietically Expressed Homeobox	Protein Coding	Q03014	53	GC10P092689	3.34236	https://www.genecards.org/cgi-bin/carddisp.pl?gene=HHEX
VEGFA	Vascular Endothelial Growth Factor A	Protein Coding	P15692	61	GC06P043770	3.0855	https://www.genecards.org/cgi-bin/carddisp.pl?gene=VEGFA
PPARGC1A	PPARG Coactivator 1 Alpha	Protein Coding	Q9UBK2	60	GC04M023755	3.02375	https://www.genecards.org/cgi-bin/carddisp.pl?gene=PPARGC1A
IDE	Insulin Degrading Enzyme	Protein Coding	P14735	61	GC10M092451	2.96705	https://www.genecards.org/cgi-bin/carddisp.pl?gene=IDE
CAPN10	Calpain 10	Protein Coding	Q9HC96	54	GC02P240586	2.94238	https://www.genecards.org/cgi-bin/carddisp.pl?gene=CAPN10
BGLAP	Bone Gamma-Carboxyglutamate Protein	Protein Coding	P02818	53	GC01P156242	2.92731	https://www.genecards.org/cgi-bin/carddisp.pl?gene=BGLAP
CCL2	C-C Motif Chemokine Ligand 2	Protein Coding	P13500	61	GC17P034255	2.78724	https://www.genecards.org/cgi-bin/carddisp.pl?gene=CCL2
ACE	Angiotensin I Converting Enzyme	Protein Coding	P12821	64	GC17P063477	2.76883	https://www.genecards.org/cgi-bin/carddisp.pl?gene=ACE
GCKR	Glucokinase Regulator	Protein Coding	Q14397	52	GC02P027496	2.72125	https://www.genecards.org/cgi-bin/carddisp.pl?gene=GCKR
CAMK1D	Calcium/Calmodulin Dependent Protein Kinase ID	Protein Coding	Q8IU85	53	GC10P012349	2.70152	https://www.genecards.org/cgi-bin/carddisp.pl?gene=CAMK1D
FNDC5	Fibronectin Type III Domain Containing 5	Protein Coding	Q8NAU1	47	GC01M034506	2.67111	https://www.genecards.org/cgi-bin/carddisp.pl?gene=FNDC5
SIRT1	Sirtuin 1	Protein Coding	Q96EB6	62	GC10P067884	2.66073	https://www.genecards.org/cgi-bin/carddisp.pl?gene=SIRT1
ANGPTL4	Angiopoietin Like 4	Protein Coding	Q9BY76	56	GC19P008363	2.61796	https://www.genecards.org/cgi-bin/carddisp.pl?gene=ANGPTL4
G6PC2	Glucose-6-Phosphatase Catalytic Subunit 2	Protein Coding	Q9NQR9	49	GC02P168901	2.59483	https://www.genecards.org/cgi-bin/carddisp.pl?gene=G6PC2
MIR9-1	MicroRNA 9-1	RNA Gene		29	GC01M156420	2.55615	https://www.genecards.org/cgi-bin/carddisp.pl?gene=MIR9-1
LPA	Lipoprotein(A)	Protein Coding	P08519	55	GC06M160531	2.51258	https://www.genecards.org/cgi-bin/carddisp.pl?gene=LPA
FGQTL1	Fasting Plasma Glucose Level QTL 1	Genetic Locus		2	GC02U902102	2.4444	https://www.genecards.org/cgi-bin/carddisp.pl?gene=FGQTL1
IL1B	Interleukin 1 Beta	Protein Coding	P01584	60	GC02M112829	2.41862	https://www.genecards.org/cgi-bin/carddisp.pl?gene=IL1B
PRKAA1	Protein Kinase AMP-Activated Catalytic Subunit Alpha 1	Protein Coding	Q13131	60	GC05M040759	2.41862	https://www.genecards.org/cgi-bin/carddisp.pl?gene=PRKAA1
PIK3CA	Phosphatidylinositol-4,5-Bisphosphate 3-Kinase Catalytic Subunit Alpha	Protein Coding	P42336	66	GC03P179148	2.40404	https://www.genecards.org/cgi-bin/carddisp.pl?gene=PIK3CA
MIR146B	MicroRNA 146b	RNA Gene		29	GC10P102436	2.40404	https://www.genecards.org/cgi-bin/carddisp.pl?gene=MIR146B
MIR21	MicroRNA 21	RNA Gene		33	GC17P059841	2.3891	https://www.genecards.org/cgi-bin/carddisp.pl?gene=MIR21
NLRP3	NLR Family Pyrin Domain Containing 3	Protein Coding	Q96P20	62	GC01P247583	2.35807	https://www.genecards.org/cgi-bin/carddisp.pl?gene=NLRP3
PLA2G7	Phospholipase A2 Group VII	Protein Coding	Q13093	63	GC06M046704	2.3419	https://www.genecards.org/cgi-bin/carddisp.pl?gene=PLA2G7
PRL	Prolactin	Protein Coding	P01236	56	GC06M022287	2.3419	https://www.genecards.org/cgi-bin/carddisp.pl?gene=PRL
IL18	Interleukin 18	Protein Coding	Q14116	57	GC11M112143	2.29032	https://www.genecards.org/cgi-bin/carddisp.pl?gene=IL18
MC4R	Melanocortin 4 Receptor	Protein Coding	P32245	59	GC18M060371	2.24586	https://www.genecards.org/cgi-bin/carddisp.pl?gene=MC4R
TNF	Tumor Necrosis Factor	Protein Coding	P01375	65	GC06P173080	2.2323	https://www.genecards.org/cgi-bin/carddisp.pl?gene=TNF
JAZF1	JAZF Zinc Finger 1	Protein Coding	Q86VZ6	49	GC07M027830	2.22392	https://www.genecards.org/cgi-bin/carddisp.pl?gene=JAZF1
IAPP	Islet Amyloid Polypeptide	Protein Coding	P10997	53	GC12P021354	2.21154	https://www.genecards.org/cgi-bin/carddisp.pl?gene=IAPP
NEUROG3	Neurogenin 3	Protein Coding	Q9Y4Z2	52	GC10M069571	2.20911	https://www.genecards.org/cgi-bin/carddisp.pl?gene=NEUROG3
THADA	THADA Armadillo Repeat Containing	Protein Coding	Q6YHU6	49	GC02M043260	2.202	https://www.genecards.org/cgi-bin/carddisp.pl?gene=THADA
GCG	Glucagon	Protein Coding	P01275	55	GC02M162142	2.19271	https://www.genecards.org/cgi-bin/carddisp.pl?gene=GCG
MIR182	MicroRNA 182	RNA Gene		30	GC07M129770	2.19002	https://www.genecards.org/cgi-bin/carddisp.pl?gene=MIR182
CDC123	Cell Division Cycle 123	Protein Coding	O75794	49	GC10P012195	2.18176	https://www.genecards.org/cgi-bin/carddisp.pl?gene=CDC123
SOD2-OT1	SOD2 Overlapping Transcript 1	RNA Gene		20	GC06M159772	2.17396	https://www.genecards.org/cgi-bin/carddisp.pl?gene=SOD2-OT1
DRD2	Dopamine Receptor D2	Protein Coding	P14416	63	GC11M113409	2.16682	https://www.genecards.org/cgi-bin/carddisp.pl?gene=DRD2
MT-ND1	Mitochondrially Encoded NADH:Ubiquinone Oxidoreductase Core Subunit 1	Protein Coding	P03886	46	GCMTP003309	2.15298	https://www.genecards.org/cgi-bin/carddisp.pl?gene=MT-ND1
MIR409	MicroRNA 409	RNA Gene		28	GC14P120238	2.11558	https://www.genecards.org/cgi-bin/carddisp.pl?gene=MIR409
APOE	Apolipoprotein E	Protein Coding	P02649	63	GC19P143132	2.08313	https://www.genecards.org/cgi-bin/carddisp.pl?gene=APOE
GLP1R	Glucagon Like Peptide 1 Receptor	Protein Coding	P43220	60	GC06P039048	2.0227	https://www.genecards.org/cgi-bin/carddisp.pl?gene=GLP1R
LEPR	Leptin Receptor	Protein Coding	P48357	63	GC01P070891	1.99069	https://www.genecards.org/cgi-bin/carddisp.pl?gene=LEPR
CDK4	Cyclin Dependent Kinase 4	Protein Coding	P11802	67	GC12M060215	1.95274	https://www.genecards.org/cgi-bin/carddisp.pl?gene=CDK4
BCL11A	BCL11 Transcription Factor A	Protein Coding	Q9H165	57	GC02M060451	1.93376	https://www.genecards.org/cgi-bin/carddisp.pl?gene=BCL11A
NOTCH2	Notch Receptor 2	Protein Coding	Q04721	65	GC01M119911	1.93031	https://www.genecards.org/cgi-bin/carddisp.pl?gene=NOTCH2
APOB	Apolipoprotein B	Protein Coding	P04114	59	GC02M020956	1.93031	https://www.genecards.org/cgi-bin/carddisp.pl?gene=APOB
ADRB3	Adrenoceptor Beta 3	Protein Coding	P13945	56	GC08M037962	1.93031	https://www.genecards.org/cgi-bin/carddisp.pl?gene=ADRB3
ADAMTS9	ADAM Metallopeptidase With Thrombospondin Type 1 Motif 9	Protein Coding	Q9P2N4	52	GC03M064501	1.93031	https://www.genecards.org/cgi-bin/carddisp.pl?gene=ADAMTS9
NOS3	Nitric Oxide Synthase 3	Protein Coding	P29474	63	GC07P163654	1.88492	https://www.genecards.org/cgi-bin/carddisp.pl?gene=NOS3
ADIPOR1	Adiponectin Receptor 1	Protein Coding	Q96A54	56	GC01M202940	1.88492	https://www.genecards.org/cgi-bin/carddisp.pl?gene=ADIPOR1
MIR146A	MicroRNA 146a	RNA Gene		30	GC05P160485	1.86616	https://www.genecards.org/cgi-bin/carddisp.pl?gene=MIR146A
DPP4	Dipeptidyl Peptidase 4	Protein Coding	P27487	63	GC02M161992	1.83872	https://www.genecards.org/cgi-bin/carddisp.pl?gene=DPP4
LPL	Lipoprotein Lipase	Protein Coding	P06858	63	GC08P019901	1.83733	https://www.genecards.org/cgi-bin/carddisp.pl?gene=LPL
SLC16A11	Solute Carrier Family 16 Member 11	Protein Coding	Q8NCK7	45	GC17M007041	1.83509	https://www.genecards.org/cgi-bin/carddisp.pl?gene=SLC16A11
FABP4	Fatty Acid Binding Protein 4	Protein Coding	P15090	56	GC08M081478	1.80758	https://www.genecards.org/cgi-bin/carddisp.pl?gene=FABP4
IGFBP2	Insulin Like Growth Factor Binding Protein 2	Protein Coding	P18065	56	GC02P216632	1.80758	https://www.genecards.org/cgi-bin/carddisp.pl?gene=IGFBP2
HBA1	Hemoglobin Subunit Alpha 1	Protein Coding	P69905	56	GC16P112211	1.79744	https://www.genecards.org/cgi-bin/carddisp.pl?gene=HBA1
ABCA1	ATP Binding Cassette Subfamily A Member 1	Protein Coding	O95477	61	GC09M104781	1.78719	https://www.genecards.org/cgi-bin/carddisp.pl?gene=ABCA1
GHRL	Ghrelin And Obestatin Prepropeptide	Protein Coding	Q9UBU3	54	GC03M010285	1.78719	https://www.genecards.org/cgi-bin/carddisp.pl?gene=GHRL
G6PC1	Glucose-6-Phosphatase Catalytic Subunit 1	Protein Coding	P35575	57	GC17P145863	1.7825	https://www.genecards.org/cgi-bin/carddisp.pl?gene=G6PC1
G6PC3	Glucose-6-Phosphatase Catalytic Subunit 3	Protein Coding	Q9BUM1	54	GC17P044070	1.7825	https://www.genecards.org/cgi-bin/carddisp.pl?gene=G6PC3
ADRB2	Adrenoceptor Beta 2	Protein Coding	P07550	62	GC05P157205	1.77682	https://www.genecards.org/cgi-bin/carddisp.pl?gene=ADRB2
DDIT3	DNA Damage Inducible Transcript 3	Protein Coding	P35638	59	GC12M057516	1.7707	https://www.genecards.org/cgi-bin/carddisp.pl?gene=DDIT3
LEP	Leptin	Protein Coding	P41159	59	GC07P128241	1.75569	https://www.genecards.org/cgi-bin/carddisp.pl?gene=LEP
ACE2	Angiotensin Converting Enzyme 2	Protein Coding	Q9BYF1	62	GC0XM015494	1.73404	https://www.genecards.org/cgi-bin/carddisp.pl?gene=ACE2
IL10	Interleukin 10	Protein Coding	P22301	60	GC01M206767	1.73404	https://www.genecards.org/cgi-bin/carddisp.pl?gene=IL10
MMP9	Matrix Metallopeptidase 9	Protein Coding	P14780	66	GC20P046008	1.723	https://www.genecards.org/cgi-bin/carddisp.pl?gene=MMP9
FGF21	Fibroblast Growth Factor 21	Protein Coding	Q9NSA1	52	GC19P143268	1.723	https://www.genecards.org/cgi-bin/carddisp.pl?gene=FGF21
MIR122	MicroRNA 122	RNA Gene		29	GC18P058451	1.723	https://www.genecards.org/cgi-bin/carddisp.pl?gene=MIR122
SLC5A2	Solute Carrier Family 5 Member 2	Protein Coding	P31639	60	GC16P113226	1.72008	https://www.genecards.org/cgi-bin/carddisp.pl?gene=SLC5A2
GRB14	Growth Factor Receptor Bound Protein 14	Protein Coding	Q14449	55	GC02M164492	1.71274	https://www.genecards.org/cgi-bin/carddisp.pl?gene=GRB14
TGFB1	Transforming Growth Factor Beta 1	Protein Coding	P01137	66	GC19M041301	1.7118	https://www.genecards.org/cgi-bin/carddisp.pl?gene=TGFB1
SERPINE1	Serpin Family E Member 1	Protein Coding	P05121	64	GC07P101127	1.7118	https://www.genecards.org/cgi-bin/carddisp.pl?gene=SERPINE1
CD36	CD36 Molecule (CD36 Blood Group)	Protein Coding	P16671	63	GC07P080369	1.70045	https://www.genecards.org/cgi-bin/carddisp.pl?gene=CD36
LDLR	Low Density Lipoprotein Receptor	Protein Coding	P01130	64	GC19P142248	1.67726	https://www.genecards.org/cgi-bin/carddisp.pl?gene=LDLR
CRP	C-Reactive Protein	Protein Coding	P02741	59	GC01M166465	1.67726	https://www.genecards.org/cgi-bin/carddisp.pl?gene=CRP
APOA1	Apolipoprotein A1	Protein Coding	P02647	63	GC11M116835	1.6654	https://www.genecards.org/cgi-bin/carddisp.pl?gene=APOA1
MIR370	MicroRNA 370	RNA Gene		29	GC14P119210	1.65575	https://www.genecards.org/cgi-bin/carddisp.pl?gene=MIR370
MIR9-2	MicroRNA 9-2	RNA Gene		25	GC05M088666	1.65575	https://www.genecards.org/cgi-bin/carddisp.pl?gene=MIR9-2
MIR9-3	MicroRNA 9-3	RNA Gene		25	GC15P089368	1.65575	https://www.genecards.org/cgi-bin/carddisp.pl?gene=MIR9-3
PCK1	Phosphoenolpyruvate Carboxykinase 1	Protein Coding	P35558	60	GC20P057561	1.65335	https://www.genecards.org/cgi-bin/carddisp.pl?gene=PCK1
PON1	Paraoxonase 1	Protein Coding	P27169	60	GC07M095297	1.65335	https://www.genecards.org/cgi-bin/carddisp.pl?gene=PON1
IGF1	Insulin Like Growth Factor 1	Protein Coding	P05019	61	GC12M102395	1.64111	https://www.genecards.org/cgi-bin/carddisp.pl?gene=IGF1
SOD2	Superoxide Dismutase 2	Protein Coding	P04179	61	GC06M159669	1.64111	https://www.genecards.org/cgi-bin/carddisp.pl?gene=SOD2
PNPLA3	Patatin Like Phospholipase Domain Containing 3	Protein Coding	Q9NST1	54	GC22P043923	1.62866	https://www.genecards.org/cgi-bin/carddisp.pl?gene=PNPLA3
FOXO1	Forkhead Box O1	Protein Coding	Q12778	64	GC13M040555	1.61599	https://www.genecards.org/cgi-bin/carddisp.pl?gene=FOXO1
CETP	Cholesteryl Ester Transfer Protein	Protein Coding	P11597	60	GC16P056961	1.61599	https://www.genecards.org/cgi-bin/carddisp.pl?gene=CETP
DCD	Dermcidin	Protein Coding	P81605	49	GC12M054644	1.61599	https://www.genecards.org/cgi-bin/carddisp.pl?gene=DCD
MIR144	MicroRNA 144	RNA Gene		26	GC17M092933	1.61599	https://www.genecards.org/cgi-bin/carddisp.pl?gene=MIR144
GIPR	Gastric Inhibitory Polypeptide Receptor	Protein Coding	P48546	58	GC19P045668	1.60421	https://www.genecards.org/cgi-bin/carddisp.pl?gene=GIPR
ESR1	Estrogen Receptor 1	Protein Coding	P03372	67	GC06P151656	1.6031	https://www.genecards.org/cgi-bin/carddisp.pl?gene=ESR1
SOD1	Superoxide Dismutase 1	Protein Coding	P00441	66	GC21P031659	1.6031	https://www.genecards.org/cgi-bin/carddisp.pl?gene=SOD1
APOC3	Apolipoprotein C3	Protein Coding	P02656	58	GC11P116829	1.6031	https://www.genecards.org/cgi-bin/carddisp.pl?gene=APOC3
RBP4	Retinol Binding Protein 4	Protein Coding	P02753	58	GC10M093591	1.6031	https://www.genecards.org/cgi-bin/carddisp.pl?gene=RBP4
IGF1R	Insulin Like Growth Factor 1 Receptor	Protein Coding	P08069	68	GC15P098648	1.58996	https://www.genecards.org/cgi-bin/carddisp.pl?gene=IGF1R
AKT1	AKT Serine/Threonine Kinase 1	Protein Coding	P31749	66	GC14M104769	1.58996	https://www.genecards.org/cgi-bin/carddisp.pl?gene=AKT1
FADS1	Fatty Acid Desaturase 1	Protein Coding	O60427	55	GC11M061799	1.58996	https://www.genecards.org/cgi-bin/carddisp.pl?gene=FADS1
SHBG	Sex Hormone Binding Globulin	Protein Coding	P04278	55	GC17P007613	1.58996	https://www.genecards.org/cgi-bin/carddisp.pl?gene=SHBG
TXNIP	Thioredoxin Interacting Protein	Protein Coding	Q9H3M7	53	GC01M145992	1.58996	https://www.genecards.org/cgi-bin/carddisp.pl?gene=TXNIP
RARRES2	Retinoic Acid Receptor Responder 2	Protein Coding	Q99969	51	GC07M150333	1.58996	https://www.genecards.org/cgi-bin/carddisp.pl?gene=RARRES2
SLC2A1	Solute Carrier Family 2 Member 1	Protein Coding	P11166	66	GC01M042925	1.57657	https://www.genecards.org/cgi-bin/carddisp.pl?gene=SLC2A1
MTHFR	Methylenetetrahydrofolate Reductase	Protein Coding	P42898	61	GC01M011785	1.57657	https://www.genecards.org/cgi-bin/carddisp.pl?gene=MTHFR
PPARD	Peroxisome Proliferator Activated Receptor Delta	Protein Coding	Q03181	59	GC06P173188	1.57657	https://www.genecards.org/cgi-bin/carddisp.pl?gene=PPARD
LTA	Lymphotoxin Alpha	Protein Coding	P01374	55	GC06P173078	1.57657	https://www.genecards.org/cgi-bin/carddisp.pl?gene=LTA
FOXA2	Forkhead Box A2	Protein Coding	Q9Y261	60	GC20M022581	1.57337	https://www.genecards.org/cgi-bin/carddisp.pl?gene=FOXA2
BDNF	Brain Derived Neurotrophic Factor	Protein Coding	P23560	63	GC11M027654	1.56291	https://www.genecards.org/cgi-bin/carddisp.pl?gene=BDNF
CD40	CD40 Molecule	Protein Coding	P25942	63	GC20P046118	1.56291	https://www.genecards.org/cgi-bin/carddisp.pl?gene=CD40
IGFBP3	Insulin Like Growth Factor Binding Protein 3	Protein Coding	P17936	59	GC07M045912	1.56291	https://www.genecards.org/cgi-bin/carddisp.pl?gene=IGFBP3
CXCL8	C-X-C Motif Chemokine Ligand 8	Protein Coding	P10145	56	GC04P073740	1.56291	https://www.genecards.org/cgi-bin/carddisp.pl?gene=CXCL8
ADIPOR2	Adiponectin Receptor 2	Protein Coding	Q86V24	54	GC12P001670	1.56291	https://www.genecards.org/cgi-bin/carddisp.pl?gene=ADIPOR2
MIR155	MicroRNA 155	RNA Gene		30	GC21P025573	1.56291	https://www.genecards.org/cgi-bin/carddisp.pl?gene=MIR155
NPPB	Natriuretic Peptide B	Protein Coding	P16860	56	GC01M020959	1.54896	https://www.genecards.org/cgi-bin/carddisp.pl?gene=NPPB
IGF2	Insulin Like Growth Factor 2	Protein Coding	P01344	61	GC11M014033	1.54307	https://www.genecards.org/cgi-bin/carddisp.pl?gene=IGF2
IGFBP1	Insulin Like Growth Factor Binding Protein 1	Protein Coding	P08833	56	GC07P050731	1.5347	https://www.genecards.org/cgi-bin/carddisp.pl?gene=IGFBP1
PPARGC1B	PPARG Coactivator 1 Beta	Protein Coding	Q86YN6	48	GC05P149730	1.52542	https://www.genecards.org/cgi-bin/carddisp.pl?gene=PPARGC1B
IL2RA	Interleukin 2 Receptor Subunit Alpha	Protein Coding	P01589	63	GC10M006010	1.52012	https://www.genecards.org/cgi-bin/carddisp.pl?gene=IL2RA
NR1H2	Nuclear Receptor Subfamily 1 Group H Member 2	Protein Coding	P55055	59	GC19P050329	1.52012	https://www.genecards.org/cgi-bin/carddisp.pl?gene=NR1H2
DBI	Diazepam Binding Inhibitor, Acyl-CoA Binding Protein	Protein Coding	P07108	58	GC02P119366	1.52012	https://www.genecards.org/cgi-bin/carddisp.pl?gene=DBI
APOC1	Apolipoprotein C1	Protein Coding	P02654	53	GC19P044914	1.52012	https://www.genecards.org/cgi-bin/carddisp.pl?gene=APOC1
ITLN1	Intelectin 1	Protein Coding	Q8WWA0	51	GC01M160876	1.52012	https://www.genecards.org/cgi-bin/carddisp.pl?gene=ITLN1
ICAM1	Intercellular Adhesion Molecule 1	Protein Coding	P05362	63	GC19P142230	1.50519	https://www.genecards.org/cgi-bin/carddisp.pl?gene=ICAM1
TH	Tyrosine Hydroxylase	Protein Coding	P07101	63	GC11M002163	1.50519	https://www.genecards.org/cgi-bin/carddisp.pl?gene=TH
CPE	Carboxypeptidase E	Protein Coding	P16870	60	GC04P165361	1.50519	https://www.genecards.org/cgi-bin/carddisp.pl?gene=CPE
EXT2	Exostosin Glycosyltransferase 2	Protein Coding	Q93063	58	GC11P044095	1.50519	https://www.genecards.org/cgi-bin/carddisp.pl?gene=EXT2
MIR33B	MicroRNA 33b	RNA Gene		26	GC17M017813	1.50519	https://www.genecards.org/cgi-bin/carddisp.pl?gene=MIR33B
ANGPTL3	Angiopoietin Like 3	Protein Coding	Q9Y5C1	60	GC01P062597	1.50363	https://www.genecards.org/cgi-bin/carddisp.pl?gene=ANGPTL3
CAT	Catalase	Protein Coding	P04040	64	GC11P034460	1.48987	https://www.genecards.org/cgi-bin/carddisp.pl?gene=CAT
TERT	Telomerase Reverse Transcriptase	Protein Coding	O14746	64	GC05M001253	1.48987	https://www.genecards.org/cgi-bin/carddisp.pl?gene=TERT
TLR4	Toll Like Receptor 4	Protein Coding	O00206	64	GC09P117704	1.48987	https://www.genecards.org/cgi-bin/carddisp.pl?gene=TLR4
REN	Renin	Protein Coding	P00797	61	GC01M204154	1.48987	https://www.genecards.org/cgi-bin/carddisp.pl?gene=REN
NR1H3	Nuclear Receptor Subfamily 1 Group H Member 3	Protein Coding	Q13133	59	GC11P047248	1.48987	https://www.genecards.org/cgi-bin/carddisp.pl?gene=NR1H3
SOCS3	Suppressor Of Cytokine Signaling 3	Protein Coding	O14543	57	GC17M078356	1.48987	https://www.genecards.org/cgi-bin/carddisp.pl?gene=SOCS3
GIP	Gastric Inhibitory Polypeptide	Protein Coding	P09681	49	GC17M048958	1.48987	https://www.genecards.org/cgi-bin/carddisp.pl?gene=GIP
MIR34A	MicroRNA 34a	RNA Gene		30	GC01M009151	1.48987	https://www.genecards.org/cgi-bin/carddisp.pl?gene=MIR34A
APP	Amyloid Beta Precursor Protein	Protein Coding	P05067	63	GC21M025880	1.47415	https://www.genecards.org/cgi-bin/carddisp.pl?gene=APP
ACHE	Acetylcholinesterase (Yt Blood Group)	Protein Coding	P22303	61	GC07M100889	1.47415	https://www.genecards.org/cgi-bin/carddisp.pl?gene=ACHE
AGER	Advanced Glycosylation End-Product Specific Receptor	Protein Coding	Q15109	59	GC06M032180	1.47415	https://www.genecards.org/cgi-bin/carddisp.pl?gene=AGER
UCP1	Uncoupling Protein 1	Protein Coding	P25874	56	GC04M140559	1.47415	https://www.genecards.org/cgi-bin/carddisp.pl?gene=UCP1
MLXIPL	MLX Interacting Protein Like	Protein Coding	Q9NP71	55	GC07M073593	1.47415	https://www.genecards.org/cgi-bin/carddisp.pl?gene=MLXIPL
APLN	Apelin	Protein Coding	Q9ULZ1	49	GC0XM129645	1.47415	https://www.genecards.org/cgi-bin/carddisp.pl?gene=APLN
MIR145	MicroRNA 145	RNA Gene		32	GC05P149430	1.47415	https://www.genecards.org/cgi-bin/carddisp.pl?gene=MIR145
SNORD44	Small Nucleolar RNA, C/D Box 44	RNA Gene		21	GC01M175107	1.47338	https://www.genecards.org/cgi-bin/carddisp.pl?gene=SNORD44
HSD11B1	Hydroxysteroid 11-Beta Dehydrogenase 1	Protein Coding	P28845	63	GC01P209686	1.45799	https://www.genecards.org/cgi-bin/carddisp.pl?gene=HSD11B1
PCSK1	Proprotein Convertase Subtilisin/Kexin Type 1	Protein Coding	P29120	63	GC05M096391	1.45799	https://www.genecards.org/cgi-bin/carddisp.pl?gene=PCSK1
TNFRSF1A	TNF Receptor Superfamily Member 1A	Protein Coding	P19438	63	GC12M006328	1.45799	https://www.genecards.org/cgi-bin/carddisp.pl?gene=TNFRSF1A
NAMPT	Nicotinamide Phosphoribosyltransferase	Protein Coding	P43490	60	GC07M106248	1.45799	https://www.genecards.org/cgi-bin/carddisp.pl?gene=NAMPT
TRIB3	Tribbles Pseudokinase 3	Protein Coding	Q96RU7	54	GC20P000504	1.45799	https://www.genecards.org/cgi-bin/carddisp.pl?gene=TRIB3
TNFRSF11B	TNF Receptor Superfamily Member 11b	Protein Coding	O00300	60	GC08M118923	1.4415	https://www.genecards.org/cgi-bin/carddisp.pl?gene=TNFRSF11B
IL2	Interleukin 2	Protein Coding	P60568	59	GC04M122451	1.44134	https://www.genecards.org/cgi-bin/carddisp.pl?gene=IL2
PTPN2	Protein Tyrosine Phosphatase Non-Receptor Type 2	Protein Coding	P17706	59	GC18M037143	1.44134	https://www.genecards.org/cgi-bin/carddisp.pl?gene=PTPN2
MIR192	MicroRNA 192	RNA Gene		30	GC11M064891	1.44134	https://www.genecards.org/cgi-bin/carddisp.pl?gene=MIR192
PTEN	Phosphatase And Tensin Homolog	Protein Coding	P60484	65	GC10P120068	1.43301	https://www.genecards.org/cgi-bin/carddisp.pl?gene=PTEN
STAT3	Signal Transducer And Activator Of Transcription 3	Protein Coding	P40763	67	GC17M042313	1.42416	https://www.genecards.org/cgi-bin/carddisp.pl?gene=STAT3
HMOX1	Heme Oxygenase 1	Protein Coding	P09601	65	GC22P035380	1.42416	https://www.genecards.org/cgi-bin/carddisp.pl?gene=HMOX1
PCSK9	Proprotein Convertase Subtilisin/Kexin Type 9	Protein Coding	Q8NBP7	63	GC01P055039	1.42416	https://www.genecards.org/cgi-bin/carddisp.pl?gene=PCSK9
PTGS2	Prostaglandin-Endoperoxide Synthase 2	Protein Coding	P35354	63	GC01M186671	1.42416	https://www.genecards.org/cgi-bin/carddisp.pl?gene=PTGS2
EDN1	Endothelin 1	Protein Coding	P05305	61	GC06P012696	1.42416	https://www.genecards.org/cgi-bin/carddisp.pl?gene=EDN1
LIPE	Lipase E, Hormone Sensitive Type	Protein Coding	Q05469	61	GC19M042401	1.42416	https://www.genecards.org/cgi-bin/carddisp.pl?gene=LIPE
GNB3	G Protein Subunit Beta 3	Protein Coding	P16520	60	GC12P006839	1.42416	https://www.genecards.org/cgi-bin/carddisp.pl?gene=GNB3
LCAT	Lecithin-Cholesterol Acyltransferase	Protein Coding	P04180	60	GC16M067939	1.42416	https://www.genecards.org/cgi-bin/carddisp.pl?gene=LCAT
PLIN1	Perilipin 1	Protein Coding	O60240	60	GC15M089664	1.42416	https://www.genecards.org/cgi-bin/carddisp.pl?gene=PLIN1
UCP3	Uncoupling Protein 3	Protein Coding	P55916	54	GC11M074000	1.42416	https://www.genecards.org/cgi-bin/carddisp.pl?gene=UCP3
NR3C1	Nuclear Receptor Subfamily 3 Group C Member 1	Protein Coding	P04150	62	GC05M143277	1.4064	https://www.genecards.org/cgi-bin/carddisp.pl?gene=NR3C1
CPT1A	Carnitine Palmitoyltransferase 1A	Protein Coding	P50416	61	GC11M068754	1.4064	https://www.genecards.org/cgi-bin/carddisp.pl?gene=CPT1A
HTR2A	5-Hydroxytryptamine Receptor 2A	Protein Coding	P28223	61	GC13M046831	1.4064	https://www.genecards.org/cgi-bin/carddisp.pl?gene=HTR2A
NPPA	Natriuretic Peptide A	Protein Coding	P01160	57	GC01M020958	1.4064	https://www.genecards.org/cgi-bin/carddisp.pl?gene=NPPA
SNAP23	Synaptosome Associated Protein 23	Protein Coding	O00161	54	GC15P042491	1.4064	https://www.genecards.org/cgi-bin/carddisp.pl?gene=SNAP23
FFAR1	Free Fatty Acid Receptor 1	Protein Coding	O14842	52	GC19P144044	1.4064	https://www.genecards.org/cgi-bin/carddisp.pl?gene=FFAR1
BDNF-AS	BDNF Antisense RNA	RNA Gene		31	GC11P027466	1.40184	https://www.genecards.org/cgi-bin/carddisp.pl?gene=BDNF-AS
MTOR	Mechanistic Target Of Rapamycin Kinase	Protein Coding	P42345	69	GC01M011106	1.388	https://www.genecards.org/cgi-bin/carddisp.pl?gene=MTOR
FST	Follistatin	Protein Coding	P19883	61	GC05P053480	1.388	https://www.genecards.org/cgi-bin/carddisp.pl?gene=FST
AHSG	Alpha 2-HS Glycoprotein	Protein Coding	P02765	57	GC03P186696	1.388	https://www.genecards.org/cgi-bin/carddisp.pl?gene=AHSG
CFD	Complement Factor D	Protein Coding	P00746	57	GC19P000859	1.388	https://www.genecards.org/cgi-bin/carddisp.pl?gene=CFD
IL17A	Interleukin 17A	Protein Coding	Q16552	56	GC06P052186	1.388	https://www.genecards.org/cgi-bin/carddisp.pl?gene=IL17A
MIR455	MicroRNA 455	RNA Gene		29	GC09P114209	1.388	https://www.genecards.org/cgi-bin/carddisp.pl?gene=MIR455
MIR17	MicroRNA 17	RNA Gene		28	GC13P091350	1.388	https://www.genecards.org/cgi-bin/carddisp.pl?gene=MIR17
GLIS3	GLIS Family Zinc Finger 3	Protein Coding	Q8NEA6	49	GC09M003816	1.37783	https://www.genecards.org/cgi-bin/carddisp.pl?gene=GLIS3
CEBPB	CCAAT Enhancer Binding Protein Beta	Protein Coding	P17676	58	GC20P050190	1.37151	https://www.genecards.org/cgi-bin/carddisp.pl?gene=CEBPB
TLR2	Toll Like Receptor 2	Protein Coding	O60603	65	GC04P153684	1.36887	https://www.genecards.org/cgi-bin/carddisp.pl?gene=TLR2
GYS1	Glycogen Synthase 1	Protein Coding	P13807	62	GC19M105253	1.36887	https://www.genecards.org/cgi-bin/carddisp.pl?gene=GYS1
HP	Haptoglobin	Protein Coding	P00738	59	GC16P114216	1.36887	https://www.genecards.org/cgi-bin/carddisp.pl?gene=HP
GPX1	Glutathione Peroxidase 1	Protein Coding	P07203	57	GC03M054509	1.36887	https://www.genecards.org/cgi-bin/carddisp.pl?gene=GPX1
PCSK2	Proprotein Convertase Subtilisin/Kexin Type 2	Protein Coding	P16519	57	GC20P017226	1.36887	https://www.genecards.org/cgi-bin/carddisp.pl?gene=PCSK2
FABP2	Fatty Acid Binding Protein 2	Protein Coding	P12104	54	GC04M119317	1.36887	https://www.genecards.org/cgi-bin/carddisp.pl?gene=FABP2
DIO2	Iodothyronine Deiodinase 2	Protein Coding	Q92813	53	GC14M080197	1.36887	https://www.genecards.org/cgi-bin/carddisp.pl?gene=DIO2
SLC27A1	Solute Carrier Family 27 Member 1	Protein Coding	Q6PCB7	52	GC19P142522	1.36887	https://www.genecards.org/cgi-bin/carddisp.pl?gene=SLC27A1
MIR143	MicroRNA 143	RNA Gene		31	GC05P157239	1.36887	https://www.genecards.org/cgi-bin/carddisp.pl?gene=MIR143
MIR191	MicroRNA 191	RNA Gene		30	GC03M054490	1.36887	https://www.genecards.org/cgi-bin/carddisp.pl?gene=MIR191
MIR486-1	MicroRNA 486-1	RNA Gene		28	GC08M041660	1.36699	https://www.genecards.org/cgi-bin/carddisp.pl?gene=MIR486-1
FASN	Fatty Acid Synthase	Protein Coding	P49327	61	GC17M082078	1.34892	https://www.genecards.org/cgi-bin/carddisp.pl?gene=FASN
SREBF1	Sterol Regulatory Element Binding Transcription Factor 1	Protein Coding	P36956	61	GC17M017810	1.34892	https://www.genecards.org/cgi-bin/carddisp.pl?gene=SREBF1
IL4	Interleukin 4	Protein Coding	P05112	59	GC05P132673	1.34892	https://www.genecards.org/cgi-bin/carddisp.pl?gene=IL4
CCL5	C-C Motif Chemokine Ligand 5	Protein Coding	P13501	56	GC17M035871	1.34892	https://www.genecards.org/cgi-bin/carddisp.pl?gene=CCL5
PYY	Peptide YY	Protein Coding	P10082	56	GC17M043952	1.34892	https://www.genecards.org/cgi-bin/carddisp.pl?gene=PYY
AQP7	Aquaporin 7	Protein Coding	O14520	55	GC09M033384	1.34892	https://www.genecards.org/cgi-bin/carddisp.pl?gene=AQP7
MIR27A	MicroRNA 27a	RNA Gene		32	GC19M104476	1.34892	https://www.genecards.org/cgi-bin/carddisp.pl?gene=MIR27A
MIR23A	MicroRNA 23a	RNA Gene		30	GC19M104477	1.34892	https://www.genecards.org/cgi-bin/carddisp.pl?gene=MIR23A
MIR335	MicroRNA 335	RNA Gene		28	GC07P130496	1.34892	https://www.genecards.org/cgi-bin/carddisp.pl?gene=MIR335
GSTP1	Glutathione S-Transferase Pi 1	Protein Coding	P09211	63	GC11P067583	1.33243	https://www.genecards.org/cgi-bin/carddisp.pl?gene=GSTP1
NFKB1	Nuclear Factor Kappa B Subunit 1	Protein Coding	P19838	66	GC04P102501	1.32805	https://www.genecards.org/cgi-bin/carddisp.pl?gene=NFKB1
CTSB	Cathepsin B	Protein Coding	P07858	64	GC08M011842	1.32805	https://www.genecards.org/cgi-bin/carddisp.pl?gene=CTSB
GSK3B	Glycogen Synthase Kinase 3 Beta	Protein Coding	P49841	64	GC03M119821	1.32805	https://www.genecards.org/cgi-bin/carddisp.pl?gene=GSK3B
AGT	Angiotensinogen	Protein Coding	P01019	63	GC01M230690	1.32805	https://www.genecards.org/cgi-bin/carddisp.pl?gene=AGT
MFN2	Mitofusin 2	Protein Coding	O95140	61	GC01P011980	1.32805	https://www.genecards.org/cgi-bin/carddisp.pl?gene=MFN2
PRKCZ	Protein Kinase C Zeta	Protein Coding	Q05513	61	GC01P067790	1.32805	https://www.genecards.org/cgi-bin/carddisp.pl?gene=PRKCZ
VCAM1	Vascular Cell Adhesion Molecule 1	Protein Coding	P19320	59	GC01P100719	1.32805	https://www.genecards.org/cgi-bin/carddisp.pl?gene=VCAM1
APOC2	Apolipoprotein C2	Protein Coding	P02655	57	GC19P143136	1.32805	https://www.genecards.org/cgi-bin/carddisp.pl?gene=APOC2
PLTP	Phospholipid Transfer Protein	Protein Coding	P55058	57	GC20M045898	1.32805	https://www.genecards.org/cgi-bin/carddisp.pl?gene=PLTP
SELE	Selectin E	Protein Coding	P16581	57	GC01M169722	1.32805	https://www.genecards.org/cgi-bin/carddisp.pl?gene=SELE
APOA4	Apolipoprotein A4	Protein Coding	P06727	55	GC11M116820	1.32805	https://www.genecards.org/cgi-bin/carddisp.pl?gene=APOA4
MIR28	MicroRNA 28	RNA Gene		27	GC03P188688	1.32805	https://www.genecards.org/cgi-bin/carddisp.pl?gene=MIR28
PTPRN	Protein Tyrosine Phosphatase Receptor Type N	Protein Coding	Q16849	57	GC02M219289	1.32001	https://www.genecards.org/cgi-bin/carddisp.pl?gene=PTPRN
PRKCA	Protein Kinase C Alpha	Protein Coding	P17252	64	GC17P066302	1.30611	https://www.genecards.org/cgi-bin/carddisp.pl?gene=PRKCA
ADRB1	Adrenoceptor Beta 1	Protein Coding	P08588	61	GC10P120791	1.30611	https://www.genecards.org/cgi-bin/carddisp.pl?gene=ADRB1
HSPA5	Heat Shock Protein Family A (Hsp70) Member 5	Protein Coding	P11021	61	GC09M125234	1.30611	https://www.genecards.org/cgi-bin/carddisp.pl?gene=HSPA5
TNFRSF1B	TNF Receptor Superfamily Member 1B	Protein Coding	P20333	61	GC01P068258	1.30611	https://www.genecards.org/cgi-bin/carddisp.pl?gene=TNFRSF1B
XBP1	X-Box Binding Protein 1	Protein Coding	P17861	59	GC22M028794	1.30611	https://www.genecards.org/cgi-bin/carddisp.pl?gene=XBP1
ADM	Adrenomedullin	Protein Coding	P35318	57	GC11P016182	1.30611	https://www.genecards.org/cgi-bin/carddisp.pl?gene=ADM
POLR2D	RNA Polymerase II Subunit D	Protein Coding	O15514	52	GC02M128735	1.30611	https://www.genecards.org/cgi-bin/carddisp.pl?gene=POLR2D
FFAR4	Free Fatty Acid Receptor 4	Protein Coding	Q5NUL3	50	GC10P093566	1.30611	https://www.genecards.org/cgi-bin/carddisp.pl?gene=FFAR4
MIR150	MicroRNA 150	RNA Gene		30	GC19M049500	1.30611	https://www.genecards.org/cgi-bin/carddisp.pl?gene=MIR150
MIR27B	MicroRNA 27b	RNA Gene		29	GC09P105428	1.30611	https://www.genecards.org/cgi-bin/carddisp.pl?gene=MIR27B
MIR342	MicroRNA 342	RNA Gene		29	GC14P100109	1.30611	https://www.genecards.org/cgi-bin/carddisp.pl?gene=MIR342
MIR532	MicroRNA 532	RNA Gene		25	GC0XP060165	1.30611	https://www.genecards.org/cgi-bin/carddisp.pl?gene=MIR532
MIR499A	MicroRNA 499a	RNA Gene		30	GC20P034990	1.28962	https://www.genecards.org/cgi-bin/carddisp.pl?gene=MIR499A
MAPK1	Mitogen-Activated Protein Kinase 1	Protein Coding	P28482	66	GC22M021759	1.2829	https://www.genecards.org/cgi-bin/carddisp.pl?gene=MAPK1
AGTR1	Angiotensin II Receptor Type 1	Protein Coding	P30556	65	GC03P148697	1.2829	https://www.genecards.org/cgi-bin/carddisp.pl?gene=AGTR1
BCL2	BCL2 Apoptosis Regulator	Protein Coding	P10415	64	GC18M063123	1.2829	https://www.genecards.org/cgi-bin/carddisp.pl?gene=BCL2
NFE2L2	NFE2 Like BZIP Transcription Factor 2	Protein Coding	Q16236	64	GC02M177227	1.2829	https://www.genecards.org/cgi-bin/carddisp.pl?gene=NFE2L2
KRT18	Keratin 18	Protein Coding	P05783	63	GC12P052948	1.2829	https://www.genecards.org/cgi-bin/carddisp.pl?gene=KRT18
C3	Complement C3	Protein Coding	P01024	62	GC19M006677	1.2829	https://www.genecards.org/cgi-bin/carddisp.pl?gene=C3
FGB	Fibrinogen Beta Chain	Protein Coding	P02675	60	GC04P154711	1.2829	https://www.genecards.org/cgi-bin/carddisp.pl?gene=FGB
APOA2	Apolipoprotein A2	Protein Coding	P02652	59	GC01M161222	1.2829	https://www.genecards.org/cgi-bin/carddisp.pl?gene=APOA2
PRDM16	PR/SET Domain 16	Protein Coding	Q9HAZ2	58	GC01P067821	1.2829	https://www.genecards.org/cgi-bin/carddisp.pl?gene=PRDM16
SLC17A5	Solute Carrier Family 17 Member 5	Protein Coding	Q9NRA2	58	GC06M073593	1.2829	https://www.genecards.org/cgi-bin/carddisp.pl?gene=SLC17A5
ABCG1	ATP Binding Cassette Subfamily G Member 1	Protein Coding	P45844	56	GC21P042199	1.2829	https://www.genecards.org/cgi-bin/carddisp.pl?gene=ABCG1
CST3	Cystatin C	Protein Coding	P01034	56	GC20M024169	1.2829	https://www.genecards.org/cgi-bin/carddisp.pl?gene=CST3
SELL	Selectin L	Protein Coding	P14151	56	GC01M169690	1.2829	https://www.genecards.org/cgi-bin/carddisp.pl?gene=SELL
SPINK1	Serine Peptidase Inhibitor Kazal Type 1	Protein Coding	P00995	54	GC05M147825	1.2829	https://www.genecards.org/cgi-bin/carddisp.pl?gene=SPINK1
NTS	Neurotensin	Protein Coding	P30990	53	GC12P085876	1.2829	https://www.genecards.org/cgi-bin/carddisp.pl?gene=NTS
MIRLET7A1	MicroRNA Let-7a-1	RNA Gene		30	GC09P094175	1.2829	https://www.genecards.org/cgi-bin/carddisp.pl?gene=MIRLET7A1
NKX6-1	NK6 Homeobox 1	Protein Coding	P78426	53	GC04M084491	1.27703	https://www.genecards.org/cgi-bin/carddisp.pl?gene=NKX6-1
H19	H19 Imprinted Maternally Expressed Transcript	RNA Gene		36	GC11M001995	1.27578	https://www.genecards.org/cgi-bin/carddisp.pl?gene=H19
IL1RN	Interleukin 1 Receptor Antagonist	Protein Coding	P18510	63	GC02P151137	1.2582	https://www.genecards.org/cgi-bin/carddisp.pl?gene=IL1RN
IL6R	Interleukin 6 Receptor	Protein Coding	P08887	63	GC01P154405	1.2582	https://www.genecards.org/cgi-bin/carddisp.pl?gene=IL6R
PLAT	Plasminogen Activator, Tissue Type	Protein Coding	P00750	62	GC08M042174	1.2582	https://www.genecards.org/cgi-bin/carddisp.pl?gene=PLAT
MAPK10	Mitogen-Activated Protein Kinase 10	Protein Coding	P53779	60	GC04M085990	1.2582	https://www.genecards.org/cgi-bin/carddisp.pl?gene=MAPK10
NR1H4	Nuclear Receptor Subfamily 1 Group H Member 4	Protein Coding	Q96RI1	60	GC12P100473	1.2582	https://www.genecards.org/cgi-bin/carddisp.pl?gene=NR1H4
AKR1B1	Aldo-Keto Reductase Family 1 Member B	Protein Coding	P15121	59	GC07M134442	1.2582	https://www.genecards.org/cgi-bin/carddisp.pl?gene=AKR1B1
CS	Citrate Synthase	Protein Coding	O75390	58	GC12M056271	1.2582	https://www.genecards.org/cgi-bin/carddisp.pl?gene=CS
MIR106B	MicroRNA 106b	RNA Gene		30	GC07M106401	1.2582	https://www.genecards.org/cgi-bin/carddisp.pl?gene=MIR106B
MIR223	MicroRNA 223	RNA Gene		29	GC0XP066018	1.2582	https://www.genecards.org/cgi-bin/carddisp.pl?gene=MIR223
MIR590	MicroRNA 590	RNA Gene		28	GC07P074191	1.2582	https://www.genecards.org/cgi-bin/carddisp.pl?gene=MIR590
DNAJC11	DnaJ Heat Shock Protein Family (Hsp40) Member C11	Protein Coding	Q9NVH1	48	GC01M006634	1.24171	https://www.genecards.org/cgi-bin/carddisp.pl?gene=DNAJC11
PIK3R1	Phosphoinositide-3-Kinase Regulatory Subunit 1	Protein Coding	P27986	65	GC05P068215	1.23166	https://www.genecards.org/cgi-bin/carddisp.pl?gene=PIK3R1
CREB1	CAMP Responsive Element Binding Protein 1	Protein Coding	P16220	63	GC02P207529	1.23166	https://www.genecards.org/cgi-bin/carddisp.pl?gene=CREB1
IFNG	Interferon Gamma	Protein Coding	P01579	63	GC12M068154	1.23166	https://www.genecards.org/cgi-bin/carddisp.pl?gene=IFNG
ATF6	Activating Transcription Factor 6	Protein Coding	P18850	61	GC01P161766	1.23166	https://www.genecards.org/cgi-bin/carddisp.pl?gene=ATF6
CYP3A4	Cytochrome P450 Family 3 Subfamily A Member 4	Protein Coding	P08684	61	GC07M106386	1.23166	https://www.genecards.org/cgi-bin/carddisp.pl?gene=CYP3A4
SLC5A1	Solute Carrier Family 5 Member 1	Protein Coding	P13866	60	GC22P032043	1.23166	https://www.genecards.org/cgi-bin/carddisp.pl?gene=SLC5A1
TGM2	Transglutaminase 2	Protein Coding	P21980	60	GC20M038127	1.23166	https://www.genecards.org/cgi-bin/carddisp.pl?gene=TGM2
CNR1	Cannabinoid Receptor 1	Protein Coding	P21554	59	GC06M088139	1.23166	https://www.genecards.org/cgi-bin/carddisp.pl?gene=CNR1
MSTN	Myostatin	Protein Coding	O14793	59	GC02M190055	1.23166	https://www.genecards.org/cgi-bin/carddisp.pl?gene=MSTN
MTHFD1	Methylenetetrahydrofolate Dehydrogenase, Cyclohydrolase And Formyltetrahydrofolate Synthetase 1	Protein Coding	P11586	59	GC14P064388	1.23166	https://www.genecards.org/cgi-bin/carddisp.pl?gene=MTHFD1
IL1A	Interleukin 1 Alpha	Protein Coding	P01583	58	GC02M112773	1.23166	https://www.genecards.org/cgi-bin/carddisp.pl?gene=IL1A
LCN2	Lipocalin 2	Protein Coding	P80188	58	GC09P128149	1.23166	https://www.genecards.org/cgi-bin/carddisp.pl?gene=LCN2
PDE3B	Phosphodiesterase 3B	Protein Coding	Q13370	57	GC11P014643	1.23166	https://www.genecards.org/cgi-bin/carddisp.pl?gene=PDE3B
SREBF2	Sterol Regulatory Element Binding Transcription Factor 2	Protein Coding	Q12772	56	GC22P041833	1.23166	https://www.genecards.org/cgi-bin/carddisp.pl?gene=SREBF2
SAA1	Serum Amyloid A1	Protein Coding	P0DJI8	51	GC11P020053	1.23166	https://www.genecards.org/cgi-bin/carddisp.pl?gene=SAA1
AMY2A	Amylase Alpha 2A	Protein Coding	P04746	50	GC01P103616	1.23166	https://www.genecards.org/cgi-bin/carddisp.pl?gene=AMY2A
MOK	MOK Protein Kinase	Protein Coding	Q9UQ07	48	GC14M102214	1.23166	https://www.genecards.org/cgi-bin/carddisp.pl?gene=MOK
MIR140	MicroRNA 140	RNA Gene		32	GC16P114132	1.23166	https://www.genecards.org/cgi-bin/carddisp.pl?gene=MIR140
MIR149	MicroRNA 149	RNA Gene		31	GC02P240456	1.23166	https://www.genecards.org/cgi-bin/carddisp.pl?gene=MIR149
MIR30E	MicroRNA 30e	RNA Gene		31	GC01P040754	1.23166	https://www.genecards.org/cgi-bin/carddisp.pl?gene=MIR30E
MIR93	MicroRNA 93	RNA Gene		30	GC07M106402	1.23166	https://www.genecards.org/cgi-bin/carddisp.pl?gene=MIR93
MIR483	MicroRNA 483	RNA Gene		29	GC11M014036	1.23166	https://www.genecards.org/cgi-bin/carddisp.pl?gene=MIR483
MIR15B	MicroRNA 15b	RNA Gene		28	GC03P160404	1.23166	https://www.genecards.org/cgi-bin/carddisp.pl?gene=MIR15B
MIR20B	MicroRNA 20b	RNA Gene		23	GC0XM135349	1.23166	https://www.genecards.org/cgi-bin/carddisp.pl?gene=MIR20B
NPHS1	NPHS1 Adhesion Molecule, Nephrin	Protein Coding	O60500	60	GC19M035825	1.21057	https://www.genecards.org/cgi-bin/carddisp.pl?gene=NPHS1
STAT1	Signal Transducer And Activator Of Transcription 1	Protein Coding	P42224	66	GC02M190908	1.2028	https://www.genecards.org/cgi-bin/carddisp.pl?gene=STAT1
ACACA	Acetyl-CoA Carboxylase Alpha	Protein Coding	Q13085	62	GC17M037084	1.2028	https://www.genecards.org/cgi-bin/carddisp.pl?gene=ACACA
TTR	Transthyretin	Protein Coding	P02766	61	GC18P031557	1.2028	https://www.genecards.org/cgi-bin/carddisp.pl?gene=TTR
PLA2G2A	Phospholipase A2 Group IIA	Protein Coding	P14555	60	GC01M019975	1.2028	https://www.genecards.org/cgi-bin/carddisp.pl?gene=PLA2G2A
PRKAB1	Protein Kinase AMP-Activated Non-Catalytic Subunit Beta 1	Protein Coding	Q9Y478	60	GC12P119667	1.2028	https://www.genecards.org/cgi-bin/carddisp.pl?gene=PRKAB1
TXN	Thioredoxin	Protein Coding	P10599	59	GC09M110243	1.2028	https://www.genecards.org/cgi-bin/carddisp.pl?gene=TXN
ACACB	Acetyl-CoA Carboxylase Beta	Protein Coding	O00763	58	GC12P109116	1.2028	https://www.genecards.org/cgi-bin/carddisp.pl?gene=ACACB
GC	GC Vitamin D Binding Protein	Protein Coding	P02774	58	GC04M071741	1.2028	https://www.genecards.org/cgi-bin/carddisp.pl?gene=GC
GAD2	Glutamate Decarboxylase 2	Protein Coding	Q05329	57	GC10P026216	1.2028	https://www.genecards.org/cgi-bin/carddisp.pl?gene=GAD2
PNPLA2	Patatin Like Phospholipase Domain Containing 2	Protein Coding	Q96AD5	57	GC11P015747	1.2028	https://www.genecards.org/cgi-bin/carddisp.pl?gene=PNPLA2
PPARA	Peroxisome Proliferator Activated Receptor Alpha	Protein Coding	Q07869	57	GC22P046150	1.2028	https://www.genecards.org/cgi-bin/carddisp.pl?gene=PPARA
TFAM	Transcription Factor A, Mitochondrial	Protein Coding	Q00059	57	GC10P058385	1.2028	https://www.genecards.org/cgi-bin/carddisp.pl?gene=TFAM
NOX4	NADPH Oxidase 4	Protein Coding	Q9NPH5	56	GC11M089324	1.2028	https://www.genecards.org/cgi-bin/carddisp.pl?gene=NOX4
AQP9	Aquaporin 9	Protein Coding	O43315	55	GC15P058138	1.2028	https://www.genecards.org/cgi-bin/carddisp.pl?gene=AQP9
BMAL1	Basic Helix-Loop-Helix ARNT Like 1	Protein Coding	O00327	54	GC11P016271	1.2028	https://www.genecards.org/cgi-bin/carddisp.pl?gene=BMAL1
CD68	CD68 Molecule	Protein Coding	P34810	53	GC17P007579	1.2028	https://www.genecards.org/cgi-bin/carddisp.pl?gene=CD68
SCT	Secretin	Protein Coding	P09683	46	GC11M000626	1.2028	https://www.genecards.org/cgi-bin/carddisp.pl?gene=SCT
MIR100	MicroRNA 100	RNA Gene		30	GC11M122152	1.2028	https://www.genecards.org/cgi-bin/carddisp.pl?gene=MIR100
MIR200C	MicroRNA 200c	RNA Gene		30	GC12P068289	1.2028	https://www.genecards.org/cgi-bin/carddisp.pl?gene=MIR200C
MIR33A	MicroRNA 33a	RNA Gene		28	GC22P041900	1.2028	https://www.genecards.org/cgi-bin/carddisp.pl?gene=MIR33A
GPNMB	Glycoprotein Nmb	Protein Coding	Q14956	56	GC07P024607	1.18631	https://www.genecards.org/cgi-bin/carddisp.pl?gene=GPNMB
GSTM1	Glutathione S-Transferase Mu 1	Protein Coding	P09488	56	GC01P109687	1.18631	https://www.genecards.org/cgi-bin/carddisp.pl?gene=GSTM1
PKN2	Protein Kinase N2	Protein Coding	Q16513	56	GC01P088684	1.18631	https://www.genecards.org/cgi-bin/carddisp.pl?gene=PKN2
SMARCAD1	SNF2 Related Chromatin Remodeling ATPase With DExD Box 1	Protein Coding	Q9H4L7	53	GC04P094207	1.18631	https://www.genecards.org/cgi-bin/carddisp.pl?gene=SMARCAD1
INPP1	Inositol Polyphosphate-1-Phosphatase	Protein Coding	P49441	52	GC02P190343	1.18631	https://www.genecards.org/cgi-bin/carddisp.pl?gene=INPP1
GSTT1	Glutathione S-Transferase Theta 1	Protein Coding	P30711	43	GC22Mi00270	1.18631	https://www.genecards.org/cgi-bin/carddisp.pl?gene=GSTT1
MPO	Myeloperoxidase	Protein Coding	P05164	66	GC17M058269	1.17087	https://www.genecards.org/cgi-bin/carddisp.pl?gene=MPO
TP53	Tumor Protein P53	Protein Coding	P04637	66	GC17M007661	1.17087	https://www.genecards.org/cgi-bin/carddisp.pl?gene=TP53
MAPK8	Mitogen-Activated Protein Kinase 8	Protein Coding	P45983	62	GC10P048306	1.17087	https://www.genecards.org/cgi-bin/carddisp.pl?gene=MAPK8
ALB	Albumin	Protein Coding	P02768	61	GC04P073397	1.17087	https://www.genecards.org/cgi-bin/carddisp.pl?gene=ALB
ESR2	Estrogen Receptor 2	Protein Coding	Q92731	61	GC14M064084	1.17087	https://www.genecards.org/cgi-bin/carddisp.pl?gene=ESR2
HIF1A	Hypoxia Inducible Factor 1 Subunit Alpha	Protein Coding	Q16665	61	GC14P061695	1.17087	https://www.genecards.org/cgi-bin/carddisp.pl?gene=HIF1A
KCNJ5	Potassium Inwardly Rectifying Channel Subfamily J Member 5	Protein Coding	P48544	61	GC11P128891	1.17087	https://www.genecards.org/cgi-bin/carddisp.pl?gene=KCNJ5
PFKM	Phosphofructokinase, Muscle	Protein Coding	P08237	61	GC12P048105	1.17087	https://www.genecards.org/cgi-bin/carddisp.pl?gene=PFKM
FOXO3	Forkhead Box O3	Protein Coding	O43524	60	GC06P108559	1.17087	https://www.genecards.org/cgi-bin/carddisp.pl?gene=FOXO3
MEF2A	Myocyte Enhancer Factor 2A	Protein Coding	Q02078	59	GC15P099565	1.17087	https://www.genecards.org/cgi-bin/carddisp.pl?gene=MEF2A
GYS2	Glycogen Synthase 2	Protein Coding	P54840	58	GC12M034669	1.17087	https://www.genecards.org/cgi-bin/carddisp.pl?gene=GYS2
CXCL10	C-X-C Motif Chemokine Ligand 10	Protein Coding	P02778	57	GC04M076021	1.17087	https://www.genecards.org/cgi-bin/carddisp.pl?gene=CXCL10
UMOD	Uromodulin	Protein Coding	P07911	56	GC16M047825	1.17087	https://www.genecards.org/cgi-bin/carddisp.pl?gene=UMOD
GPBAR1	G Protein-Coupled Bile Acid Receptor 1	Protein Coding	Q8TDU6	52	GC02P218259	1.17087	https://www.genecards.org/cgi-bin/carddisp.pl?gene=GPBAR1
SERPINA12	Serpin Family A Member 12	Protein Coding	Q8IW75	52	GC14M094487	1.17087	https://www.genecards.org/cgi-bin/carddisp.pl?gene=SERPINA12
RNPEPL1	Arginyl Aminopeptidase Like 1	Protein Coding	Q9HAU8	44	GC02P240565	1.17087	https://www.genecards.org/cgi-bin/carddisp.pl?gene=RNPEPL1
MIR130A	MicroRNA 130a	RNA Gene		30	GC11P057641	1.17087	https://www.genecards.org/cgi-bin/carddisp.pl?gene=MIR130A
MIR142	MicroRNA 142	RNA Gene		30	GC17M058331	1.17087	https://www.genecards.org/cgi-bin/carddisp.pl?gene=MIR142
MIR30B	MicroRNA 30b	RNA Gene		30	GC08M134800	1.17087	https://www.genecards.org/cgi-bin/carddisp.pl?gene=MIR30B
MIR378A	MicroRNA 378a	RNA Gene		30	GC05P149732	1.17087	https://www.genecards.org/cgi-bin/carddisp.pl?gene=MIR378A
MIR199A1	MicroRNA 199a-1	RNA Gene		29	GC19M010817	1.17087	https://www.genecards.org/cgi-bin/carddisp.pl?gene=MIR199A1
MIR222	MicroRNA 222	RNA Gene		29	GC0XM045747	1.17087	https://www.genecards.org/cgi-bin/carddisp.pl?gene=MIR222
MIR338	MicroRNA 338	RNA Gene		26	GC17M094453	1.17087	https://www.genecards.org/cgi-bin/carddisp.pl?gene=MIR338
MIR374A	MicroRNA 374a	RNA Gene		25	GC0XM074300	1.17087	https://www.genecards.org/cgi-bin/carddisp.pl?gene=MIR374A
APOM	Apolipoprotein M	Protein Coding	O95445	51	GC06P173087	1.15021	https://www.genecards.org/cgi-bin/carddisp.pl?gene=APOM
EP300	E1A Binding Protein P300	Protein Coding	Q09472	65	GC22P087011	1.13464	https://www.genecards.org/cgi-bin/carddisp.pl?gene=EP300
HSP90AA1	Heat Shock Protein 90 Alpha Family Class A Member 1	Protein Coding	P07900	64	GC14M102080	1.13464	https://www.genecards.org/cgi-bin/carddisp.pl?gene=HSP90AA1
STK11	Serine/Threonine Kinase 11	Protein Coding	Q15831	63	GC19P001177	1.13464	https://www.genecards.org/cgi-bin/carddisp.pl?gene=STK11
HSPA8	Heat Shock Protein Family A (Hsp70) Member 8	Protein Coding	P11142	62	GC11M123057	1.13464	https://www.genecards.org/cgi-bin/carddisp.pl?gene=HSPA8
MYD88	MYD88 Innate Immune Signal Transduction Adaptor	Protein Coding	Q99836	62	GC03P038437	1.13464	https://www.genecards.org/cgi-bin/carddisp.pl?gene=MYD88
PRKAA2	Protein Kinase AMP-Activated Catalytic Subunit Alpha 2	Protein Coding	P54646	62	GC01P056645	1.13464	https://www.genecards.org/cgi-bin/carddisp.pl?gene=PRKAA2
IGF2R	Insulin Like Growth Factor 2 Receptor	Protein Coding	P11717	60	GC06P159969	1.13464	https://www.genecards.org/cgi-bin/carddisp.pl?gene=IGF2R
MYOD1	Myogenic Differentiation 1	Protein Coding	P15172	60	GC11P017719	1.13464	https://www.genecards.org/cgi-bin/carddisp.pl?gene=MYOD1
HSD11B2	Hydroxysteroid 11-Beta Dehydrogenase 2	Protein Coding	P80365	59	GC16P113987	1.13464	https://www.genecards.org/cgi-bin/carddisp.pl?gene=HSD11B2
CCR2	C-C Motif Chemokine Receptor 2	Protein Coding	P41597	58	GC03P063058	1.13464	https://www.genecards.org/cgi-bin/carddisp.pl?gene=CCR2
AMH	Anti-Mullerian Hormone	Protein Coding	P03971	57	GC19P141874	1.13464	https://www.genecards.org/cgi-bin/carddisp.pl?gene=AMH
FOXC2	Forkhead Box C2	Protein Coding	Q99958	57	GC16P114787	1.13464	https://www.genecards.org/cgi-bin/carddisp.pl?gene=FOXC2
ISL1	ISL LIM Homeobox 1	Protein Coding	P61371	57	GC05P051383	1.13464	https://www.genecards.org/cgi-bin/carddisp.pl?gene=ISL1
GPX3	Glutathione Peroxidase 3	Protein Coding	P22352	54	GC05P157310	1.13464	https://www.genecards.org/cgi-bin/carddisp.pl?gene=GPX3
SST	Somatostatin	Protein Coding	P61278	54	GC03M187668	1.13464	https://www.genecards.org/cgi-bin/carddisp.pl?gene=SST
COG2	Component Of Oligomeric Golgi Complex 2	Protein Coding	Q14746	51	GC01P230642	1.13464	https://www.genecards.org/cgi-bin/carddisp.pl?gene=COG2
PPY	Pancreatic Polypeptide	Protein Coding	P01298	51	GC17M043940	1.13464	https://www.genecards.org/cgi-bin/carddisp.pl?gene=PPY
GPR119	G Protein-Coupled Receptor 119	Protein Coding	Q8TDV5	48	GC0XM130384	1.13464	https://www.genecards.org/cgi-bin/carddisp.pl?gene=GPR119
MIR148A	MicroRNA 148a	RNA Gene		29	GC07M025950	1.13464	https://www.genecards.org/cgi-bin/carddisp.pl?gene=MIR148A
MIR221	MicroRNA 221	RNA Gene		29	GC0XM045746	1.13464	https://www.genecards.org/cgi-bin/carddisp.pl?gene=MIR221
MIR25	MicroRNA 25	RNA Gene		29	GC07M100093	1.13464	https://www.genecards.org/cgi-bin/carddisp.pl?gene=MIR25
MIR339	MicroRNA 339	RNA Gene		29	GC07M001022	1.13464	https://www.genecards.org/cgi-bin/carddisp.pl?gene=MIR339
MIRLET7B	MicroRNA Let-7b	RNA Gene		29	GC22P087150	1.13464	https://www.genecards.org/cgi-bin/carddisp.pl?gene=MIRLET7B
MIR18A	MicroRNA 18a	RNA Gene		28	GC13P091736	1.13464	https://www.genecards.org/cgi-bin/carddisp.pl?gene=MIR18A
MIR877	MicroRNA 877	RNA Gene		28	GC06P030584	1.13464	https://www.genecards.org/cgi-bin/carddisp.pl?gene=MIR877
MIR181A1	MicroRNA 181a-1	RNA Gene		27	GC01M198860	1.13464	https://www.genecards.org/cgi-bin/carddisp.pl?gene=MIR181A1
MIR362	MicroRNA 362	RNA Gene		23	GC0XP060166	1.13464	https://www.genecards.org/cgi-bin/carddisp.pl?gene=MIR362
MSBP1	Minisatellite Binding Protein 1	Protein Coding		10	GC00U990213	1.13464	https://www.genecards.org/cgi-bin/carddisp.pl?gene=MSBP1
TSPAN8	Tetraspanin 8	Protein Coding	P19075	49	GC12M071125	1.09864	https://www.genecards.org/cgi-bin/carddisp.pl?gene=TSPAN8
ATM	ATM Serine/Threonine Kinase	Protein Coding	Q13315	66	GC11P108223	1.09166	https://www.genecards.org/cgi-bin/carddisp.pl?gene=ATM
GAPDH	Glyceraldehyde-3-Phosphate Dehydrogenase	Protein Coding	P04406	64	GC12P068260	1.09166	https://www.genecards.org/cgi-bin/carddisp.pl?gene=GAPDH
SRC	SRC Proto-Oncogene, Non-Receptor Tyrosine Kinase	Protein Coding	P12931	64	GC20P037344	1.09166	https://www.genecards.org/cgi-bin/carddisp.pl?gene=SRC
LMNA	Lamin A/C	Protein Coding	P02545	63	GC01P156082	1.09166	https://www.genecards.org/cgi-bin/carddisp.pl?gene=LMNA
PKM	Pyruvate Kinase M1/2	Protein Coding	P14618	63	GC15M072199	1.09166	https://www.genecards.org/cgi-bin/carddisp.pl?gene=PKM
PTPRF	Protein Tyrosine Phosphatase Receptor Type F	Protein Coding	P10586	63	GC01P069995	1.09166	https://www.genecards.org/cgi-bin/carddisp.pl?gene=PTPRF
MIF	Macrophage Migration Inhibitory Factor	Protein Coding	P14174	61	GC22P023894	1.09166	https://www.genecards.org/cgi-bin/carddisp.pl?gene=MIF
POMC	Proopiomelanocortin	Protein Coding	P01189	61	GC02M025160	1.09166	https://www.genecards.org/cgi-bin/carddisp.pl?gene=POMC
SCD	Stearoyl-CoA Desaturase	Protein Coding	O00767	61	GC10P100347	1.09166	https://www.genecards.org/cgi-bin/carddisp.pl?gene=SCD
GFPT1	Glutamine--Fructose-6-Phosphate Transaminase 1	Protein Coding	Q06210	60	GC02M069319	1.09166	https://www.genecards.org/cgi-bin/carddisp.pl?gene=GFPT1
SIRT3	Sirtuin 3	Protein Coding	Q9NTG7	60	GC11M000215	1.09166	https://www.genecards.org/cgi-bin/carddisp.pl?gene=SIRT3
GHR	Growth Hormone Receptor	Protein Coding	P10912	59	GC05P042429	1.09166	https://www.genecards.org/cgi-bin/carddisp.pl?gene=GHR
LPIN1	Lipin 1	Protein Coding	Q14693	59	GC02P011677	1.09166	https://www.genecards.org/cgi-bin/carddisp.pl?gene=LPIN1
AGPAT2	1-Acylglycerol-3-Phosphate O-Acyltransferase 2	Protein Coding	O15120	57	GC09M136673	1.09166	https://www.genecards.org/cgi-bin/carddisp.pl?gene=AGPAT2
BSCL2	BSCL2 Lipid Droplet Biogenesis Associated, Seipin	Protein Coding	Q96G97	56	GC11M136455	1.09166	https://www.genecards.org/cgi-bin/carddisp.pl?gene=BSCL2
GH1	Growth Hormone 1	Protein Coding	P01241	56	GC17M063917	1.09166	https://www.genecards.org/cgi-bin/carddisp.pl?gene=GH1
NDUFS4	NADH:Ubiquinone Oxidoreductase Subunit S4	Protein Coding	O43181	56	GC05P053560	1.09166	https://www.genecards.org/cgi-bin/carddisp.pl?gene=NDUFS4
SOAT1	Sterol O-Acyltransferase 1	Protein Coding	P35610	56	GC01P179309	1.09166	https://www.genecards.org/cgi-bin/carddisp.pl?gene=SOAT1
BAIAP2L1	BAR/IMD Domain Containing Adaptor Protein 2 Like 1	Protein Coding	Q9UHR4	50	GC07M098319	1.09166	https://www.genecards.org/cgi-bin/carddisp.pl?gene=BAIAP2L1
MIR26B	MicroRNA 26b	RNA Gene		31	GC02P218402	1.09166	https://www.genecards.org/cgi-bin/carddisp.pl?gene=MIR26B
MIRLET7D	MicroRNA Let-7d	RNA Gene		30	GC09P094178	1.09166	https://www.genecards.org/cgi-bin/carddisp.pl?gene=MIRLET7D
MIR20A	MicroRNA 20a	RNA Gene		29	GC13P091735	1.09166	https://www.genecards.org/cgi-bin/carddisp.pl?gene=MIR20A
MIR128-1	MicroRNA 128-1	RNA Gene		27	GC02P135665	1.09166	https://www.genecards.org/cgi-bin/carddisp.pl?gene=MIR128-1
MIR424	MicroRNA 424	RNA Gene		27	GC0XM135360	1.09166	https://www.genecards.org/cgi-bin/carddisp.pl?gene=MIR424
GOT2	Glutamic-Oxaloacetic Transaminase 2	Protein Coding	P00505	60	GC16M058707	1.08578	https://www.genecards.org/cgi-bin/carddisp.pl?gene=GOT2
PCBD1	Pterin-4 Alpha-Carbinolamine Dehydratase 1	Protein Coding	P61457	57	GC10M070882	1.08578	https://www.genecards.org/cgi-bin/carddisp.pl?gene=PCBD1
SLC30A10	Solute Carrier Family 30 Member 10	Protein Coding	Q6XR72	54	GC01M219685	1.08578	https://www.genecards.org/cgi-bin/carddisp.pl?gene=SLC30A10
ONECUT1	One Cut Homeobox 1	Protein Coding	Q9UBC0	53	GC15M158950	1.08578	https://www.genecards.org/cgi-bin/carddisp.pl?gene=ONECUT1
C2CD4A	C2 Calcium Dependent Domain Containing 4A	Protein Coding	Q8NCU7	40	GC15P062066	1.07784	https://www.genecards.org/cgi-bin/carddisp.pl?gene=C2CD4A
MIR320A	MicroRNA 320a	RNA Gene		30	GC08M022409	1.07338	https://www.genecards.org/cgi-bin/carddisp.pl?gene=MIR320A
VDR	Vitamin D Receptor	Protein Coding	P11473	61	GC12M047841	1.04751	https://www.genecards.org/cgi-bin/carddisp.pl?gene=VDR
PIK3CD	Phosphatidylinositol-4,5-Bisphosphate 3-Kinase Catalytic Subunit Delta	Protein Coding	O00329	66	GC01P068090	1.03564	https://www.genecards.org/cgi-bin/carddisp.pl?gene=PIK3CD
GAD1	Glutamate Decarboxylase 1	Protein Coding	Q99259	63	GC02P170813	1.03564	https://www.genecards.org/cgi-bin/carddisp.pl?gene=GAD1
GNAS	GNAS Complex Locus	Protein Coding	P84996	63	GC20P058839	1.03564	https://www.genecards.org/cgi-bin/carddisp.pl?gene=GNAS
ACSL1	Acyl-CoA Synthetase Long Chain Family Member 1	Protein Coding	P33121	59	GC04M184755	1.03564	https://www.genecards.org/cgi-bin/carddisp.pl?gene=ACSL1
NR3C2	Nuclear Receptor Subfamily 3 Group C Member 2	Protein Coding	P08235	59	GC04M148078	1.03564	https://www.genecards.org/cgi-bin/carddisp.pl?gene=NR3C2
MTTP	Microsomal Triglyceride Transfer Protein	Protein Coding	P55157	57	GC04P099563	1.03564	https://www.genecards.org/cgi-bin/carddisp.pl?gene=MTTP
PDK4	Pyruvate Dehydrogenase Kinase 4	Protein Coding	Q16654	57	GC07M095583	1.03564	https://www.genecards.org/cgi-bin/carddisp.pl?gene=PDK4
TM6SF2	Transmembrane 6 Superfamily Member 2	Protein Coding	Q9BZW4	41	GC19M019264	1.03564	https://www.genecards.org/cgi-bin/carddisp.pl?gene=TM6SF2
MCF2L2	MCF.2 Cell Line Derived Transforming Sequence-Like 2	Protein Coding	Q86YR7	45	GC03M183183	0.97905	https://www.genecards.org/cgi-bin/carddisp.pl?gene=MCF2L2
ARAP1	ArfGAP With RhoGAP Domain, Ankyrin Repeat And PH Domain 1	Protein Coding	Q96P48	52	GC11M136800	0.960493	https://www.genecards.org/cgi-bin/carddisp.pl?gene=ARAP1
CXCR4	C-X-C Motif Chemokine Receptor 4	Protein Coding	P61073	66	GC02M136114	0.93692	https://www.genecards.org/cgi-bin/carddisp.pl?gene=CXCR4
FABP1	Fatty Acid Binding Protein 1	Protein Coding	P07148	55	GC02M088122	0.935112	https://www.genecards.org/cgi-bin/carddisp.pl?gene=FABP1
HMG20A	High Mobility Group 20A	Protein Coding	Q9NP66	46	GC15P077420	0.906673	https://www.genecards.org/cgi-bin/carddisp.pl?gene=HMG20A
CREBBP	CREB Binding Protein	Protein Coding	Q92793	67	GC16M046544	0.900407	https://www.genecards.org/cgi-bin/carddisp.pl?gene=CREBBP
IKBKB	Inhibitor Of Nuclear Factor Kappa B Kinase Subunit Beta	Protein Coding	O14920	67	GC08P042271	0.900407	https://www.genecards.org/cgi-bin/carddisp.pl?gene=IKBKB
MAP2K1	Mitogen-Activated Protein Kinase Kinase 1	Protein Coding	Q02750	67	GC15P066386	0.900407	https://www.genecards.org/cgi-bin/carddisp.pl?gene=MAP2K1
CTNNB1	Catenin Beta 1	Protein Coding	P35222	66	GC03P041194	0.900407	https://www.genecards.org/cgi-bin/carddisp.pl?gene=CTNNB1
JAK1	Janus Kinase 1	Protein Coding	P23458	66	GC01M064833	0.900407	https://www.genecards.org/cgi-bin/carddisp.pl?gene=JAK1
JAK2	Janus Kinase 2	Protein Coding	O60674	66	GC09P004985	0.900407	https://www.genecards.org/cgi-bin/carddisp.pl?gene=JAK2
PRKACA	Protein Kinase CAMP-Activated Catalytic Subunit Alpha	Protein Coding	P17612	66	GC19M104483	0.900407	https://www.genecards.org/cgi-bin/carddisp.pl?gene=PRKACA
HGF	Hepatocyte Growth Factor	Protein Coding	P14210	65	GC07M081699	0.900407	https://www.genecards.org/cgi-bin/carddisp.pl?gene=HGF
HRAS	HRas Proto-Oncogene, GTPase	Protein Coding	P01112	65	GC11M013956	0.900407	https://www.genecards.org/cgi-bin/carddisp.pl?gene=HRAS
ALDH2	Aldehyde Dehydrogenase 2 Family Member	Protein Coding	P05091	64	GC12P111766	0.900407	https://www.genecards.org/cgi-bin/carddisp.pl?gene=ALDH2
CBS	Cystathionine Beta-Synthase	Protein Coding	P35520	64	GC21M043053	0.900407	https://www.genecards.org/cgi-bin/carddisp.pl?gene=CBS
FOS	Fos Proto-Oncogene, AP-1 Transcription Factor Subunit	Protein Coding	P01100	64	GC14P075278	0.900407	https://www.genecards.org/cgi-bin/carddisp.pl?gene=FOS
GLUD1	Glutamate Dehydrogenase 1	Protein Coding	P00367	64	GC10M087050	0.900407	https://www.genecards.org/cgi-bin/carddisp.pl?gene=GLUD1
MAPK14	Mitogen-Activated Protein Kinase 14	Protein Coding	Q16539	64	GC06P173199	0.900407	https://www.genecards.org/cgi-bin/carddisp.pl?gene=MAPK14
NFKBIA	NFKB Inhibitor Alpha	Protein Coding	P25963	64	GC14M035401	0.900407	https://www.genecards.org/cgi-bin/carddisp.pl?gene=NFKBIA
NGF	Nerve Growth Factor	Protein Coding	P01138	64	GC01M115285	0.900407	https://www.genecards.org/cgi-bin/carddisp.pl?gene=NGF
TF	Transferrin	Protein Coding	P02787	64	GC03P142020	0.900407	https://www.genecards.org/cgi-bin/carddisp.pl?gene=TF
TSC2	TSC Complex Subunit 2	Protein Coding	P49815	64	GC16P112285	0.900407	https://www.genecards.org/cgi-bin/carddisp.pl?gene=TSC2
ACTB	Actin Beta	Protein Coding	P60709	63	GC07M005790	0.900407	https://www.genecards.org/cgi-bin/carddisp.pl?gene=ACTB
B2M	Beta-2-Microglobulin	Protein Coding	P61769	63	GC15P044711	0.900407	https://www.genecards.org/cgi-bin/carddisp.pl?gene=B2M
BCHE	Butyrylcholinesterase	Protein Coding	P06276	63	GC03M165772	0.900407	https://www.genecards.org/cgi-bin/carddisp.pl?gene=BCHE
CASP3	Caspase 3	Protein Coding	P42574	63	GC04M184627	0.900407	https://www.genecards.org/cgi-bin/carddisp.pl?gene=CASP3
CD4	CD4 Molecule	Protein Coding	P01730	63	GC12P006786	0.900407	https://www.genecards.org/cgi-bin/carddisp.pl?gene=CD4
CPT2	Carnitine Palmitoyltransferase 2	Protein Coding	P23786	63	GC01P053196	0.900407	https://www.genecards.org/cgi-bin/carddisp.pl?gene=CPT2
CYP17A1	Cytochrome P450 Family 17 Subfamily A Member 1	Protein Coding	P05093	63	GC10M102830	0.900407	https://www.genecards.org/cgi-bin/carddisp.pl?gene=CYP17A1
F2	Coagulation Factor II, Thrombin	Protein Coding	P00734	63	GC11P048666	0.900407	https://www.genecards.org/cgi-bin/carddisp.pl?gene=F2
FN1	Fibronectin 1	Protein Coding	P02751	63	GC02M215360	0.900407	https://www.genecards.org/cgi-bin/carddisp.pl?gene=FN1
GGT1	Gamma-Glutamyltransferase 1	Protein Coding	P19440	63	GC22P024583	0.900407	https://www.genecards.org/cgi-bin/carddisp.pl?gene=GGT1
GSR	Glutathione-Disulfide Reductase	Protein Coding	P00390	63	GC08M030678	0.900407	https://www.genecards.org/cgi-bin/carddisp.pl?gene=GSR
JUN	Jun Proto-Oncogene, AP-1 Transcription Factor Subunit	Protein Coding	P05412	63	GC01M058780	0.900407	https://www.genecards.org/cgi-bin/carddisp.pl?gene=JUN
MAPK3	Mitogen-Activated Protein Kinase 3	Protein Coding	P27361	63	GC16M048460	0.900407	https://www.genecards.org/cgi-bin/carddisp.pl?gene=MAPK3
PIK3CG	Phosphatidylinositol-4,5-Bisphosphate 3-Kinase Catalytic Subunit Gamma	Protein Coding	P48736	63	GC07P106865	0.900407	https://www.genecards.org/cgi-bin/carddisp.pl?gene=PIK3CG
PLCG1	Phospholipase C Gamma 1	Protein Coding	P19174	63	GC20P041136	0.900407	https://www.genecards.org/cgi-bin/carddisp.pl?gene=PLCG1
PLG	Plasminogen	Protein Coding	P00747	63	GC06P160702	0.900407	https://www.genecards.org/cgi-bin/carddisp.pl?gene=PLG
PRKCB	Protein Kinase C Beta	Protein Coding	P05771	63	GC16P112849	0.900407	https://www.genecards.org/cgi-bin/carddisp.pl?gene=PRKCB
RHEB	Ras Homolog, MTORC1 Binding	Protein Coding	Q15382	63	GC07M151466	0.900407	https://www.genecards.org/cgi-bin/carddisp.pl?gene=RHEB
RPS6KB1	Ribosomal Protein S6 Kinase B1	Protein Coding	P23443	63	GC17P059893	0.900407	https://www.genecards.org/cgi-bin/carddisp.pl?gene=RPS6KB1
SERPINC1	Serpin Family C Member 1	Protein Coding	P01008	63	GC01M175109	0.900407	https://www.genecards.org/cgi-bin/carddisp.pl?gene=SERPINC1
SGK1	Serum/Glucocorticoid Regulated Kinase 1	Protein Coding	O00141	63	GC06M134169	0.900407	https://www.genecards.org/cgi-bin/carddisp.pl?gene=SGK1
SLC9A1	Solute Carrier Family 9 Member A1	Protein Coding	P19634	63	GC01M034197	0.900407	https://www.genecards.org/cgi-bin/carddisp.pl?gene=SLC9A1
ANPEP	Alanyl Aminopeptidase, Membrane	Protein Coding	P15144	62	GC15M089784	0.900407	https://www.genecards.org/cgi-bin/carddisp.pl?gene=ANPEP
CP	Ceruloplasmin	Protein Coding	P00450	62	GC03M149162	0.900407	https://www.genecards.org/cgi-bin/carddisp.pl?gene=CP
GUSB	Glucuronidase Beta	Protein Coding	P08236	62	GC07M065960	0.900407	https://www.genecards.org/cgi-bin/carddisp.pl?gene=GUSB
ITGAM	Integrin Subunit Alpha M	Protein Coding	P11215	62	GC16P113208	0.900407	https://www.genecards.org/cgi-bin/carddisp.pl?gene=ITGAM
PIK3CB	Phosphatidylinositol-4,5-Bisphosphate 3-Kinase Catalytic Subunit Beta	Protein Coding	P42338	62	GC03M138652	0.900407	https://www.genecards.org/cgi-bin/carddisp.pl?gene=PIK3CB
PTK2B	Protein Tyrosine Kinase 2 Beta	Protein Coding	Q14289	62	GC08P027311	0.900407	https://www.genecards.org/cgi-bin/carddisp.pl?gene=PTK2B
ADCY1	Adenylate Cyclase 1	Protein Coding	Q08828	61	GC07P045580	0.900407	https://www.genecards.org/cgi-bin/carddisp.pl?gene=ADCY1
CASP1	Caspase 1	Protein Coding	P29466	61	GC11M105025	0.900407	https://www.genecards.org/cgi-bin/carddisp.pl?gene=CASP1
CD8A	CD8 Subunit Alpha	Protein Coding	P01732	61	GC02M086784	0.900407	https://www.genecards.org/cgi-bin/carddisp.pl?gene=CD8A
CYBB	Cytochrome B-245 Beta Chain	Protein Coding	P04839	61	GC0XP037780	0.900407	https://www.genecards.org/cgi-bin/carddisp.pl?gene=CYBB
CYCS	Cytochrome C, Somatic	Protein Coding	P99999	61	GC07M025118	0.900407	https://www.genecards.org/cgi-bin/carddisp.pl?gene=CYCS
CYP19A1	Cytochrome P450 Family 19 Subfamily A Member 1	Protein Coding	P11511	61	GC15M051208	0.900407	https://www.genecards.org/cgi-bin/carddisp.pl?gene=CYP19A1
DMPK	DM1 Protein Kinase	Protein Coding	Q09013	61	GC19M045769	0.900407	https://www.genecards.org/cgi-bin/carddisp.pl?gene=DMPK
F7	Coagulation Factor VII	Protein Coding	P08709	61	GC13P113105	0.900407	https://www.genecards.org/cgi-bin/carddisp.pl?gene=F7
F8	Coagulation Factor VIII	Protein Coding	P00451	61	GC0XM154835	0.900407	https://www.genecards.org/cgi-bin/carddisp.pl?gene=F8
HMGCR	3-Hydroxy-3-Methylglutaryl-CoA Reductase	Protein Coding	P04035	61	GC05P075336	0.900407	https://www.genecards.org/cgi-bin/carddisp.pl?gene=HMGCR
INPPL1	Inositol Polyphosphate Phosphatase Like 1	Protein Coding	O15357	61	GC11P072223	0.900407	https://www.genecards.org/cgi-bin/carddisp.pl?gene=INPPL1
IRAK1	Interleukin 1 Receptor Associated Kinase 1	Protein Coding	P51617	61	GC0XM154010	0.900407	https://www.genecards.org/cgi-bin/carddisp.pl?gene=IRAK1
KEAP1	Kelch Like ECH Associated Protein 1	Protein Coding	Q14145	61	GC19M010486	0.900407	https://www.genecards.org/cgi-bin/carddisp.pl?gene=KEAP1
KNG1	Kininogen 1	Protein Coding	P01042	61	GC03P186717	0.900407	https://www.genecards.org/cgi-bin/carddisp.pl?gene=KNG1
OPRM1	Opioid Receptor Mu 1	Protein Coding	P35372	61	GC06P174892	0.900407	https://www.genecards.org/cgi-bin/carddisp.pl?gene=OPRM1
PDPK1	3-Phosphoinositide Dependent Protein Kinase 1	Protein Coding	O15530	61	GC16P002537	0.900407	https://www.genecards.org/cgi-bin/carddisp.pl?gene=PDPK1
PIK3C3	Phosphatidylinositol 3-Kinase Catalytic Subunit Type 3	Protein Coding	Q8NEB9	61	GC18P041955	0.900407	https://www.genecards.org/cgi-bin/carddisp.pl?gene=PIK3C3
PLA2G6	Phospholipase A2 Group VI	Protein Coding	O60733	61	GC22M085492	0.900407	https://www.genecards.org/cgi-bin/carddisp.pl?gene=PLA2G6
PRKACB	Protein Kinase CAMP-Activated Catalytic Subunit Beta	Protein Coding	P22694	61	GC01P084078	0.900407	https://www.genecards.org/cgi-bin/carddisp.pl?gene=PRKACB
SDHB	Succinate Dehydrogenase Complex Iron Sulfur Subunit B	Protein Coding	P21912	61	GC01M021192	0.900407	https://www.genecards.org/cgi-bin/carddisp.pl?gene=SDHB
SLC2A3	Solute Carrier Family 2 Member 3	Protein Coding	P11169	61	GC12M007919	0.900407	https://www.genecards.org/cgi-bin/carddisp.pl?gene=SLC2A3
TFAP2A	Transcription Factor AP-2 Alpha	Protein Coding	P05549	61	GC06M010393	0.900407	https://www.genecards.org/cgi-bin/carddisp.pl?gene=TFAP2A
TPO	Thyroid Peroxidase	Protein Coding	P07202	61	GC02P001374	0.900407	https://www.genecards.org/cgi-bin/carddisp.pl?gene=TPO
VWF	Von Willebrand Factor	Protein Coding	P04275	61	GC12M034378	0.900407	https://www.genecards.org/cgi-bin/carddisp.pl?gene=VWF
ADORA1	Adenosine A1 Receptor	Protein Coding	P30542	60	GC01P203090	0.900407	https://www.genecards.org/cgi-bin/carddisp.pl?gene=ADORA1
ALDH1A1	Aldehyde Dehydrogenase 1 Family Member A1	Protein Coding	P00352	60	GC09M072900	0.900407	https://www.genecards.org/cgi-bin/carddisp.pl?gene=ALDH1A1
ANXA5	Annexin A5	Protein Coding	P08758	60	GC04M121667	0.900407	https://www.genecards.org/cgi-bin/carddisp.pl?gene=ANXA5
CEBPA	CCAAT Enhancer Binding Protein Alpha	Protein Coding	P49715	60	GC19M033299	0.900407	https://www.genecards.org/cgi-bin/carddisp.pl?gene=CEBPA
CYBA	Cytochrome B-245 Alpha Chain	Protein Coding	P13498	60	GC16M088643	0.900407	https://www.genecards.org/cgi-bin/carddisp.pl?gene=CYBA
CYP2D6	Cytochrome P450 Family 2 Subfamily D Member 6 (Gene/Pseudogene)	Protein Coding	P10635	60	GC22M042126	0.900407	https://www.genecards.org/cgi-bin/carddisp.pl?gene=CYP2D6
DGAT1	Diacylglycerol O-Acyltransferase 1	Protein Coding	O75907	60	GC08M147194	0.900407	https://www.genecards.org/cgi-bin/carddisp.pl?gene=DGAT1
ERN1	Endoplasmic Reticulum To Nucleus Signaling 1	Protein Coding	O75460	60	GC17M064039	0.900407	https://www.genecards.org/cgi-bin/carddisp.pl?gene=ERN1
F5	Coagulation Factor V	Protein Coding	P12259	60	GC01M169511	0.900407	https://www.genecards.org/cgi-bin/carddisp.pl?gene=F5
F9	Coagulation Factor IX	Protein Coding	P00740	60	GC0XP139530	0.900407	https://www.genecards.org/cgi-bin/carddisp.pl?gene=F9
GK	Glycerol Kinase	Protein Coding	P32189	60	GC0XP031590	0.900407	https://www.genecards.org/cgi-bin/carddisp.pl?gene=GK
MAP2K6	Mitogen-Activated Protein Kinase Kinase 6	Protein Coding	P52564	60	GC17P069414	0.900407	https://www.genecards.org/cgi-bin/carddisp.pl?gene=MAP2K6
OGT	O-Linked N-Acetylglucosamine (GlcNAc) Transferase	Protein Coding	O15294	60	GC0XP071969	0.900407	https://www.genecards.org/cgi-bin/carddisp.pl?gene=OGT
PBX1	PBX Homeobox 1	Protein Coding	P40424	60	GC01P174206	0.900407	https://www.genecards.org/cgi-bin/carddisp.pl?gene=PBX1
PDP1	Pyruvate Dehydrogenase Phosphatase Catalytic Subunit 1	Protein Coding	Q9P0J1	60	GC08P093857	0.900407	https://www.genecards.org/cgi-bin/carddisp.pl?gene=PDP1
PNLIP	Pancreatic Lipase	Protein Coding	P16233	60	GC10P116545	0.900407	https://www.genecards.org/cgi-bin/carddisp.pl?gene=PNLIP
PYGM	Glycogen Phosphorylase, Muscle Associated	Protein Coding	P11217	60	GC11M064746	0.900407	https://www.genecards.org/cgi-bin/carddisp.pl?gene=PYGM
SCARB1	Scavenger Receptor Class B Member 1	Protein Coding	Q8WTV0	60	GC12M124776	0.900407	https://www.genecards.org/cgi-bin/carddisp.pl?gene=SCARB1
XDH	Xanthine Dehydrogenase	Protein Coding	P47989	60	GC02M031334	0.900407	https://www.genecards.org/cgi-bin/carddisp.pl?gene=XDH
ACLY	ATP Citrate Lyase	Protein Coding	P53396	59	GC17M041866	0.900407	https://www.genecards.org/cgi-bin/carddisp.pl?gene=ACLY
ACOX1	Acyl-CoA Oxidase 1	Protein Coding	Q15067	59	GC17M075941	0.900407	https://www.genecards.org/cgi-bin/carddisp.pl?gene=ACOX1
CCKAR	Cholecystokinin A Receptor	Protein Coding	P32238	59	GC04M026483	0.900407	https://www.genecards.org/cgi-bin/carddisp.pl?gene=CCKAR
CCL11	C-C Motif Chemokine Ligand 11	Protein Coding	P51671	59	GC17P034285	0.900407	https://www.genecards.org/cgi-bin/carddisp.pl?gene=CCL11
CCN2	Cellular Communication Network Factor 2	Protein Coding	P29279	59	GC06M131948	0.900407	https://www.genecards.org/cgi-bin/carddisp.pl?gene=CCN2
CD38	CD38 Molecule	Protein Coding	P28907	59	GC04P028382	0.900407	https://www.genecards.org/cgi-bin/carddisp.pl?gene=CD38
CYP1A2	Cytochrome P450 Family 1 Subfamily A Member 2	Protein Coding	P05177	59	GC15P074748	0.900407	https://www.genecards.org/cgi-bin/carddisp.pl?gene=CYP1A2
CYP2E1	Cytochrome P450 Family 2 Subfamily E Member 1	Protein Coding	P05181	59	GC10P133520	0.900407	https://www.genecards.org/cgi-bin/carddisp.pl?gene=CYP2E1
DUSP1	Dual Specificity Phosphatase 1	Protein Coding	P28562	59	GC05M172768	0.900407	https://www.genecards.org/cgi-bin/carddisp.pl?gene=DUSP1
ESRRA	Estrogen Related Receptor Alpha	Protein Coding	P11474	59	GC11P064305	0.900407	https://www.genecards.org/cgi-bin/carddisp.pl?gene=ESRRA
FGF2	Fibroblast Growth Factor 2	Protein Coding	P09038	59	GC04P122826	0.900407	https://www.genecards.org/cgi-bin/carddisp.pl?gene=FGF2
GPT2	Glutamic--Pyruvic Transaminase 2	Protein Coding	Q8TD30	59	GC16P113459	0.900407	https://www.genecards.org/cgi-bin/carddisp.pl?gene=GPT2
GYG1	Glycogenin 1	Protein Coding	P46976	59	GC03P148991	0.900407	https://www.genecards.org/cgi-bin/carddisp.pl?gene=GYG1
HK2	Hexokinase 2	Protein Coding	P52789	59	GC02P075366	0.900407	https://www.genecards.org/cgi-bin/carddisp.pl?gene=HK2
IGFBP7	Insulin Like Growth Factor Binding Protein 7	Protein Coding	Q16270	59	GC04M057030	0.900407	https://www.genecards.org/cgi-bin/carddisp.pl?gene=IGFBP7
IL1RAP	Interleukin 1 Receptor Accessory Protein	Protein Coding	Q9NPH3	59	GC03P190514	0.900407	https://www.genecards.org/cgi-bin/carddisp.pl?gene=IL1RAP
ITGAX	Integrin Subunit Alpha X	Protein Coding	P20702	59	GC16P113218	0.900407	https://www.genecards.org/cgi-bin/carddisp.pl?gene=ITGAX
LNPEP	Leucyl And Cystinyl Aminopeptidase	Protein Coding	Q9UIQ6	59	GC05P096935	0.900407	https://www.genecards.org/cgi-bin/carddisp.pl?gene=LNPEP
MYH14	Myosin Heavy Chain 14	Protein Coding	Q7Z406	59	GC19P143344	0.900407	https://www.genecards.org/cgi-bin/carddisp.pl?gene=MYH14
PCK2	Phosphoenolpyruvate Carboxykinase 2, Mitochondrial	Protein Coding	Q16822	59	GC14P024094	0.900407	https://www.genecards.org/cgi-bin/carddisp.pl?gene=PCK2
PDE5A	Phosphodiesterase 5A	Protein Coding	O76074	59	GC04M119494	0.900407	https://www.genecards.org/cgi-bin/carddisp.pl?gene=PDE5A
PRKACG	Protein Kinase CAMP-Activated Catalytic Subunit Gamma	Protein Coding	P22612	59	GC09M071741	0.900407	https://www.genecards.org/cgi-bin/carddisp.pl?gene=PRKACG
PTS	6-Pyruvoyltetrahydropterin Synthase	Protein Coding	Q03393	59	GC11P112226	0.900407	https://www.genecards.org/cgi-bin/carddisp.pl?gene=PTS
SELP	Selectin P	Protein Coding	P16109	59	GC01M169558	0.900407	https://www.genecards.org/cgi-bin/carddisp.pl?gene=SELP
SERPINA6	Serpin Family A Member 6	Protein Coding	P08185	59	GC14M123151	0.900407	https://www.genecards.org/cgi-bin/carddisp.pl?gene=SERPINA6
TCF3	Transcription Factor 3	Protein Coding	P15923	59	GC19M001609	0.900407	https://www.genecards.org/cgi-bin/carddisp.pl?gene=TCF3
THBD	Thrombomodulin	Protein Coding	P07204	59	GC20M023026	0.900407	https://www.genecards.org/cgi-bin/carddisp.pl?gene=THBD
THBS2	Thrombospondin 2	Protein Coding	P35442	59	GC06M169215	0.900407	https://www.genecards.org/cgi-bin/carddisp.pl?gene=THBS2
TKT	Transketolase	Protein Coding	P29401	59	GC03M053224	0.900407	https://www.genecards.org/cgi-bin/carddisp.pl?gene=TKT
AOC3	Amine Oxidase Copper Containing 3	Protein Coding	Q16853	58	GC17P042851	0.900407	https://www.genecards.org/cgi-bin/carddisp.pl?gene=AOC3
CISH	Cytokine Inducible SH2 Containing Protein	Protein Coding	Q9NSE2	58	GC03M054585	0.900407	https://www.genecards.org/cgi-bin/carddisp.pl?gene=CISH
F3	Coagulation Factor III, Tissue Factor	Protein Coding	P13726	58	GC01M094997	0.900407	https://www.genecards.org/cgi-bin/carddisp.pl?gene=F3
GOT1	Glutamic-Oxaloacetic Transaminase 1	Protein Coding	P17174	58	GC10M099396	0.900407	https://www.genecards.org/cgi-bin/carddisp.pl?gene=GOT1
HFE	Homeostatic Iron Regulator	Protein Coding	Q30201	58	GC06P026087	0.900407	https://www.genecards.org/cgi-bin/carddisp.pl?gene=HFE
MB	Myoglobin	Protein Coding	P02144	58	GC22M035606	0.900407	https://www.genecards.org/cgi-bin/carddisp.pl?gene=MB
NAGLU	N-Acetyl-Alpha-Glucosaminidase	Protein Coding	P54802	58	GC17P144465	0.900407	https://www.genecards.org/cgi-bin/carddisp.pl?gene=NAGLU
NCOA1	Nuclear Receptor Coactivator 1	Protein Coding	Q15788	58	GC02P024523	0.900407	https://www.genecards.org/cgi-bin/carddisp.pl?gene=NCOA1
PTH	Parathyroid Hormone	Protein Coding	P01270	58	GC11M013492	0.900407	https://www.genecards.org/cgi-bin/carddisp.pl?gene=PTH
SCARB2	Scavenger Receptor Class B Member 2	Protein Coding	Q14108	58	GC04M076158	0.900407	https://www.genecards.org/cgi-bin/carddisp.pl?gene=SCARB2
SIK2	Salt Inducible Kinase 2	Protein Coding	Q9H0K1	58	GC11P112840	0.900407	https://www.genecards.org/cgi-bin/carddisp.pl?gene=SIK2
STAR	Steroidogenic Acute Regulatory Protein	Protein Coding	P49675	58	GC08M038792	0.900407	https://www.genecards.org/cgi-bin/carddisp.pl?gene=STAR
TGFBI	Transforming Growth Factor Beta Induced	Protein Coding	Q15582	58	GC05P136027	0.900407	https://www.genecards.org/cgi-bin/carddisp.pl?gene=TGFBI
AGTR2	Angiotensin II Receptor Type 2	Protein Coding	P50052	57	GC0XP116170	0.900407	https://www.genecards.org/cgi-bin/carddisp.pl?gene=AGTR2
ALOX12	Arachidonate 12-Lipoxygenase, 12S Type	Protein Coding	P18054	57	GC17P143321	0.900407	https://www.genecards.org/cgi-bin/carddisp.pl?gene=ALOX12
AMBP	Alpha-1-Microglobulin/Bikunin Precursor	Protein Coding	P02760	57	GC09M114060	0.900407	https://www.genecards.org/cgi-bin/carddisp.pl?gene=AMBP
CD2	CD2 Molecule	Protein Coding	P06729	57	GC01P116754	0.900407	https://www.genecards.org/cgi-bin/carddisp.pl?gene=CD2
CNR2	Cannabinoid Receptor 2	Protein Coding	P34972	57	GC01M023870	0.900407	https://www.genecards.org/cgi-bin/carddisp.pl?gene=CNR2
FABP3	Fatty Acid Binding Protein 3	Protein Coding	P05413	57	GC01M034349	0.900407	https://www.genecards.org/cgi-bin/carddisp.pl?gene=FABP3
GAL	Galanin And GMAP Prepropeptide	Protein Coding	P22466	57	GC11P103539	0.900407	https://www.genecards.org/cgi-bin/carddisp.pl?gene=GAL
GLO1	Glyoxalase I	Protein Coding	Q04760	57	GC06M103484	0.900407	https://www.genecards.org/cgi-bin/carddisp.pl?gene=GLO1
IL13	Interleukin 13	Protein Coding	P35225	57	GC05P132656	0.900407	https://www.genecards.org/cgi-bin/carddisp.pl?gene=IL13
MGAM	Maltase-Glucoamylase	Protein Coding	O43451	57	GC07P165315	0.900407	https://www.genecards.org/cgi-bin/carddisp.pl?gene=MGAM
NPY	Neuropeptide Y	Protein Coding	P01303	57	GC07P024647	0.900407	https://www.genecards.org/cgi-bin/carddisp.pl?gene=NPY
NRF1	Nuclear Respiratory Factor 1	Protein Coding	Q16656	57	GC07P129611	0.900407	https://www.genecards.org/cgi-bin/carddisp.pl?gene=NRF1
PXDN	Peroxidasin	Protein Coding	Q92626	57	GC02M001635	0.900407	https://www.genecards.org/cgi-bin/carddisp.pl?gene=PXDN
SERPINF2	Serpin Family F Member 2	Protein Coding	P08697	57	GC17P001742	0.900407	https://www.genecards.org/cgi-bin/carddisp.pl?gene=SERPINF2
SHC1	SHC Adaptor Protein 1	Protein Coding	P29353	57	GC01M154962	0.900407	https://www.genecards.org/cgi-bin/carddisp.pl?gene=SHC1
SI	Sucrase-Isomaltase	Protein Coding	P14410	57	GC03M164978	0.900407	https://www.genecards.org/cgi-bin/carddisp.pl?gene=SI
TFAP2B	Transcription Factor AP-2 Beta	Protein Coding	Q92481	57	GC06P173318	0.900407	https://www.genecards.org/cgi-bin/carddisp.pl?gene=TFAP2B
ACP1	Acid Phosphatase 1	Protein Coding	P24666	56	GC02P001141	0.900407	https://www.genecards.org/cgi-bin/carddisp.pl?gene=ACP1
ADCY10	Adenylate Cyclase 10	Protein Coding	Q96PN6	56	GC01M167809	0.900407	https://www.genecards.org/cgi-bin/carddisp.pl?gene=ADCY10
ALOX5AP	Arachidonate 5-Lipoxygenase Activating Protein	Protein Coding	P20292	56	GC13P030713	0.900407	https://www.genecards.org/cgi-bin/carddisp.pl?gene=ALOX5AP
APOD	Apolipoprotein D	Protein Coding	P05090	56	GC03M195568	0.900407	https://www.genecards.org/cgi-bin/carddisp.pl?gene=APOD
CAPN5	Calpain 5	Protein Coding	O15484	56	GC11P077066	0.900407	https://www.genecards.org/cgi-bin/carddisp.pl?gene=CAPN5
CCK	Cholecystokinin	Protein Coding	P06307	56	GC03M042274	0.900407	https://www.genecards.org/cgi-bin/carddisp.pl?gene=CCK
CD63	CD63 Molecule	Protein Coding	P08962	56	GC12M060092	0.900407	https://www.genecards.org/cgi-bin/carddisp.pl?gene=CD63
CYP21A2	Cytochrome P450 Family 21 Subfamily A Member 2	Protein Coding	P08686	56	GC06P173102	0.900407	https://www.genecards.org/cgi-bin/carddisp.pl?gene=CYP21A2
DGAT2	Diacylglycerol O-Acyltransferase 2	Protein Coding	Q96PD7	56	GC11P075759	0.900407	https://www.genecards.org/cgi-bin/carddisp.pl?gene=DGAT2
FOXM1	Forkhead Box M1	Protein Coding	Q08050	56	GC12M002857	0.900407	https://www.genecards.org/cgi-bin/carddisp.pl?gene=FOXM1
GPD1	Glycerol-3-Phosphate Dehydrogenase 1	Protein Coding	P21695	56	GC12P069535	0.900407	https://www.genecards.org/cgi-bin/carddisp.pl?gene=GPD1
H6PD	Hexose-6-Phosphate Dehydrogenase/Glucose 1-Dehydrogenase	Protein Coding	O95479	56	GC01P009234	0.900407	https://www.genecards.org/cgi-bin/carddisp.pl?gene=H6PD
HSPA4	Heat Shock Protein Family A (Hsp70) Member 4	Protein Coding	P34932	56	GC05P133122	0.900407	https://www.genecards.org/cgi-bin/carddisp.pl?gene=HSPA4
IL18R1	Interleukin 18 Receptor 1	Protein Coding	Q13478	56	GC02P102311	0.900407	https://www.genecards.org/cgi-bin/carddisp.pl?gene=IL18R1
PGF	Placental Growth Factor	Protein Coding	P49763	56	GC14M074941	0.900407	https://www.genecards.org/cgi-bin/carddisp.pl?gene=PGF
PON2	Paraoxonase 2	Protein Coding	Q15165	56	GC07M095404	0.900407	https://www.genecards.org/cgi-bin/carddisp.pl?gene=PON2
SOD3	Superoxide Dismutase 3	Protein Coding	P08294	56	GC04P028579	0.900407	https://www.genecards.org/cgi-bin/carddisp.pl?gene=SOD3
ST3GAL4	ST3 Beta-Galactoside Alpha-2,3-Sialyltransferase 4	Protein Coding	Q11206	56	GC11P126355	0.900407	https://www.genecards.org/cgi-bin/carddisp.pl?gene=ST3GAL4
USF1	Upstream Transcription Factor 1	Protein Coding	P22415	56	GC01M161039	0.900407	https://www.genecards.org/cgi-bin/carddisp.pl?gene=USF1
CYP7A1	Cytochrome P450 Family 7 Subfamily A Member 1	Protein Coding	P22680	55	GC08M058490	0.900407	https://www.genecards.org/cgi-bin/carddisp.pl?gene=CYP7A1
GPLD1	Glycosylphosphatidylinositol Specific Phospholipase D1	Protein Coding	P80108	55	GC06M024566	0.900407	https://www.genecards.org/cgi-bin/carddisp.pl?gene=GPLD1
GPT	Glutamic--Pyruvic Transaminase	Protein Coding	P24298	55	GC08P144502	0.900407	https://www.genecards.org/cgi-bin/carddisp.pl?gene=GPT
MT2A	Metallothionein 2A	Protein Coding	P02795	55	GC16P113711	0.900407	https://www.genecards.org/cgi-bin/carddisp.pl?gene=MT2A
CDKN3	Cyclin Dependent Kinase Inhibitor 3	Protein Coding	Q16667	54	GC14P055603	0.900407	https://www.genecards.org/cgi-bin/carddisp.pl?gene=CDKN3
CNTF	Ciliary Neurotrophic Factor	Protein Coding	P26441	54	GC11P058622	0.900407	https://www.genecards.org/cgi-bin/carddisp.pl?gene=CNTF
GPAM	Glycerol-3-Phosphate Acyltransferase, Mitochondrial	Protein Coding	Q9HCL2	54	GC10M112148	0.900407	https://www.genecards.org/cgi-bin/carddisp.pl?gene=GPAM
GPR35	G Protein-Coupled Receptor 35	Protein Coding	Q9HC97	54	GC02P240605	0.900407	https://www.genecards.org/cgi-bin/carddisp.pl?gene=GPR35
GPX2	Glutathione Peroxidase 2	Protein Coding	P18283	54	GC14M064939	0.900407	https://www.genecards.org/cgi-bin/carddisp.pl?gene=GPX2
GPX7	Glutathione Peroxidase 7	Protein Coding	Q96SL4	54	GC01P052602	0.900407	https://www.genecards.org/cgi-bin/carddisp.pl?gene=GPX7
HSPA1B	Heat Shock Protein Family A (Hsp70) Member 1B	Protein Coding	P0DMV9	54	GC06P173096	0.900407	https://www.genecards.org/cgi-bin/carddisp.pl?gene=HSPA1B
KLB	Klotho Beta	Protein Coding	Q86Z14	54	GC04P039602	0.900407	https://www.genecards.org/cgi-bin/carddisp.pl?gene=KLB
NR0B2	Nuclear Receptor Subfamily 0 Group B Member 2	Protein Coding	Q15466	54	GC01M034192	0.900407	https://www.genecards.org/cgi-bin/carddisp.pl?gene=NR0B2
TAC1	Tachykinin Precursor 1	Protein Coding	P20366	54	GC07P097734	0.900407	https://www.genecards.org/cgi-bin/carddisp.pl?gene=TAC1
XPR1	Xenotropic And Polytropic Retrovirus Receptor 1	Protein Coding	Q9UBH6	54	GC01P180632	0.900407	https://www.genecards.org/cgi-bin/carddisp.pl?gene=XPR1
AGRP	Agouti Related Neuropeptide	Protein Coding	O00253	53	GC16M067482	0.900407	https://www.genecards.org/cgi-bin/carddisp.pl?gene=AGRP
CDIPT	CDP-Diacylglycerol--Inositol 3-Phosphatidyltransferase	Protein Coding	O14735	53	GC16M048428	0.900407	https://www.genecards.org/cgi-bin/carddisp.pl?gene=CDIPT
FFAR2	Free Fatty Acid Receptor 2	Protein Coding	O15552	53	GC19P142823	0.900407	https://www.genecards.org/cgi-bin/carddisp.pl?gene=FFAR2
KCNJ15	Potassium Inwardly Rectifying Channel Subfamily J Member 15	Protein Coding	Q99712	53	GC21P038157	0.900407	https://www.genecards.org/cgi-bin/carddisp.pl?gene=KCNJ15
MC3R	Melanocortin 3 Receptor	Protein Coding	P41968	53	GC20P056248	0.900407	https://www.genecards.org/cgi-bin/carddisp.pl?gene=MC3R
PEA15	Proliferation And Apoptosis Adaptor Protein 15	Protein Coding	Q15121	53	GC01P160205	0.900407	https://www.genecards.org/cgi-bin/carddisp.pl?gene=PEA15
PLEK	Pleckstrin	Protein Coding	P08567	53	GC02P068365	0.900407	https://www.genecards.org/cgi-bin/carddisp.pl?gene=PLEK
SORBS1	Sorbin And SH3 Domain Containing 1	Protein Coding	Q9BX66	53	GC10M095311	0.900407	https://www.genecards.org/cgi-bin/carddisp.pl?gene=SORBS1
STEAP4	STEAP4 Metalloreductase	Protein Coding	Q687X5	53	GC07M088582	0.900407	https://www.genecards.org/cgi-bin/carddisp.pl?gene=STEAP4
UTS2R	Urotensin 2 Receptor	Protein Coding	Q9UKP6	53	GC17P145427	0.900407	https://www.genecards.org/cgi-bin/carddisp.pl?gene=UTS2R
AMY2B	Amylase Alpha 2B	Protein Coding	P19961	52	GC01P103554	0.900407	https://www.genecards.org/cgi-bin/carddisp.pl?gene=AMY2B
CELF1	CUGBP Elav-Like Family Member 1	Protein Coding	Q92879	52	GC11M136240	0.900407	https://www.genecards.org/cgi-bin/carddisp.pl?gene=CELF1
DUSP2	Dual Specificity Phosphatase 2	Protein Coding	Q05923	52	GC02M101986	0.900407	https://www.genecards.org/cgi-bin/carddisp.pl?gene=DUSP2
GPX5	Glutathione Peroxidase 5	Protein Coding	O75715	52	GC06P028525	0.900407	https://www.genecards.org/cgi-bin/carddisp.pl?gene=GPX5
LPXN	Leupaxin	Protein Coding	O60711	52	GC11M136313	0.900407	https://www.genecards.org/cgi-bin/carddisp.pl?gene=LPXN
CPQ	Carboxypeptidase Q	Protein Coding	Q9Y646	51	GC08P096645	0.900407	https://www.genecards.org/cgi-bin/carddisp.pl?gene=CPQ
PDIA6	Protein Disulfide Isomerase Family A Member 6	Protein Coding	Q15084	51	GC02M010784	0.900407	https://www.genecards.org/cgi-bin/carddisp.pl?gene=PDIA6
UTS2	Urotensin 2	Protein Coding	O95399	51	GC01M007843	0.900407	https://www.genecards.org/cgi-bin/carddisp.pl?gene=UTS2
CIDEA	Cell Death Inducing DFFA Like Effector A	Protein Coding	O60543	50	GC18P012254	0.900407	https://www.genecards.org/cgi-bin/carddisp.pl?gene=CIDEA
CLPS	Colipase	Protein Coding	P04118	50	GC06M103471	0.900407	https://www.genecards.org/cgi-bin/carddisp.pl?gene=CLPS
CSN1S1	Casein Alpha S1	Protein Coding	P47710	50	GC04P070085	0.900407	https://www.genecards.org/cgi-bin/carddisp.pl?gene=CSN1S1
DBP	D-Box Binding PAR BZIP Transcription Factor	Protein Coding	Q10586	50	GC19M048630	0.900407	https://www.genecards.org/cgi-bin/carddisp.pl?gene=DBP
DNAH8	Dynein Axonemal Heavy Chain 8	Protein Coding	Q96JB1	50	GC06P173224	0.900407	https://www.genecards.org/cgi-bin/carddisp.pl?gene=DNAH8
GPX8	Glutathione Peroxidase 8 (Putative)	Protein Coding	Q8TED1	50	GC05P055160	0.900407	https://www.genecards.org/cgi-bin/carddisp.pl?gene=GPX8
CSH1	Chorionic Somatomammotropin Hormone 1	Protein Coding	P0DML2	49	GC17M063894	0.900407	https://www.genecards.org/cgi-bin/carddisp.pl?gene=CSH1
FFAR3	Free Fatty Acid Receptor 3	Protein Coding	O14843	49	GC19P144045	0.900407	https://www.genecards.org/cgi-bin/carddisp.pl?gene=FFAR3
RRAD	RRAD, Ras Related Glycolysis Inhibitor And Calcium Channel Regulator	Protein Coding	P55042	49	GC16M067703	0.900407	https://www.genecards.org/cgi-bin/carddisp.pl?gene=RRAD
HRC	Histidine Rich Calcium Binding Protein	Protein Coding	P23327	48	GC19M049151	0.900407	https://www.genecards.org/cgi-bin/carddisp.pl?gene=HRC
STAP2	Signal Transducing Adaptor Family Member 2	Protein Coding	Q9UGK3	48	GC19M004324	0.900407	https://www.genecards.org/cgi-bin/carddisp.pl?gene=STAP2
GPX6	Glutathione Peroxidase 6	Protein Coding	P59796	47	GC06M028503	0.900407	https://www.genecards.org/cgi-bin/carddisp.pl?gene=GPX6
SULT1A3	Sulfotransferase Family 1A Member 3	Protein Coding	P0DMM9	47	GC16P030199	0.900407	https://www.genecards.org/cgi-bin/carddisp.pl?gene=SULT1A3
PXDNL	Peroxidasin Like	Protein Coding	A1KZ92	46	GC08M051319	0.900407	https://www.genecards.org/cgi-bin/carddisp.pl?gene=PXDNL
CSH2	Chorionic Somatomammotropin Hormone 2	Protein Coding	P0DML3	45	GC17M063872	0.900407	https://www.genecards.org/cgi-bin/carddisp.pl?gene=CSH2
RETNLB	Resistin Like Beta	Protein Coding	Q9BQ08	45	GC03M108743	0.900407	https://www.genecards.org/cgi-bin/carddisp.pl?gene=RETNLB
FABP12	Fatty Acid Binding Protein 12	Protein Coding	A6NFH5	43	GC08M081524	0.900407	https://www.genecards.org/cgi-bin/carddisp.pl?gene=FABP12
AMY1B	Amylase Alpha 1B	Protein Coding	P0DTE7	39	GC01M103687	0.900407	https://www.genecards.org/cgi-bin/carddisp.pl?gene=AMY1B
MIR32	MicroRNA 32	RNA Gene		32	GC09M109046	0.900407	https://www.genecards.org/cgi-bin/carddisp.pl?gene=MIR32
MIR204	MicroRNA 204	RNA Gene		31	GC09M070809	0.900407	https://www.genecards.org/cgi-bin/carddisp.pl?gene=MIR204
MIR214	MicroRNA 214	RNA Gene		31	GC01M172234	0.900407	https://www.genecards.org/cgi-bin/carddisp.pl?gene=MIR214
MIR10A	MicroRNA 10a	RNA Gene		30	GC17M048579	0.900407	https://www.genecards.org/cgi-bin/carddisp.pl?gene=MIR10A
MIR125B1	MicroRNA 125b-1	RNA Gene		30	GC11M137507	0.900407	https://www.genecards.org/cgi-bin/carddisp.pl?gene=MIR125B1
MIR127	MicroRNA 127	RNA Gene		30	GC14P119209	0.900407	https://www.genecards.org/cgi-bin/carddisp.pl?gene=MIR127
MIR139	MicroRNA 139	RNA Gene		30	GC11M072615	0.900407	https://www.genecards.org/cgi-bin/carddisp.pl?gene=MIR139
MIR196A1	MicroRNA 196a-1	RNA Gene		30	GC17M048632	0.900407	https://www.genecards.org/cgi-bin/carddisp.pl?gene=MIR196A1
MIR22	MicroRNA 22	RNA Gene		30	GC17M001713	0.900407	https://www.genecards.org/cgi-bin/carddisp.pl?gene=MIR22
MIR330	MicroRNA 330	RNA Gene		30	GC19M105128	0.900407	https://www.genecards.org/cgi-bin/carddisp.pl?gene=MIR330
MIR135A1	MicroRNA 135a-1	RNA Gene		29	GC03M054647	0.900407	https://www.genecards.org/cgi-bin/carddisp.pl?gene=MIR135A1
MIR136	MicroRNA 136	RNA Gene		29	GC14P119212	0.900407	https://www.genecards.org/cgi-bin/carddisp.pl?gene=MIR136
MIR193B	MicroRNA 193b	RNA Gene		29	GC16P112531	0.900407	https://www.genecards.org/cgi-bin/carddisp.pl?gene=MIR193B
MIR200A	MicroRNA 200a	RNA Gene		29	GC01P067742	0.900407	https://www.genecards.org/cgi-bin/carddisp.pl?gene=MIR200A
MIR210	MicroRNA 210	RNA Gene		29	GC11M013959	0.900407	https://www.genecards.org/cgi-bin/carddisp.pl?gene=MIR210
MIR212	MicroRNA 212	RNA Gene		29	GC17M002050	0.900407	https://www.genecards.org/cgi-bin/carddisp.pl?gene=MIR212
MIR23B	MicroRNA 23b	RNA Gene		29	GC09P095085	0.900407	https://www.genecards.org/cgi-bin/carddisp.pl?gene=MIR23B
MIR324	MicroRNA 324	RNA Gene		29	GC17M007223	0.900407	https://www.genecards.org/cgi-bin/carddisp.pl?gene=MIR324
MIR574	MicroRNA 574	RNA Gene		29	GC04P039444	0.900407	https://www.genecards.org/cgi-bin/carddisp.pl?gene=MIR574
MIRLET7I	MicroRNA Let-7i	RNA Gene		29	GC12P070057	0.900407	https://www.genecards.org/cgi-bin/carddisp.pl?gene=MIRLET7I
MIR130B	MicroRNA 130b	RNA Gene		28	GC22P091062	0.900407	https://www.genecards.org/cgi-bin/carddisp.pl?gene=MIR130B
MIR151A	MicroRNA 151a	RNA Gene		28	GC08M141021	0.900407	https://www.genecards.org/cgi-bin/carddisp.pl?gene=MIR151A
MIR181C	MicroRNA 181c	RNA Gene		28	GC19P142414	0.900407	https://www.genecards.org/cgi-bin/carddisp.pl?gene=MIR181C
MIR193A	MicroRNA 193a	RNA Gene		28	GC17P031559	0.900407	https://www.genecards.org/cgi-bin/carddisp.pl?gene=MIR193A
MIR30A	MicroRNA 30a	RNA Gene		28	GC06M071403	0.900407	https://www.genecards.org/cgi-bin/carddisp.pl?gene=MIR30A
MIR345	MicroRNA 345	RNA Gene		28	GC14P100307	0.900407	https://www.genecards.org/cgi-bin/carddisp.pl?gene=MIR345
MIR369	MicroRNA 369	RNA Gene		28	GC14P120227	0.900407	https://www.genecards.org/cgi-bin/carddisp.pl?gene=MIR369
MIR675	MicroRNA 675	RNA Gene		28	GC11M014030	0.900407	https://www.genecards.org/cgi-bin/carddisp.pl?gene=MIR675
MIR92B	MicroRNA 92b	RNA Gene		28	GC01P155195	0.900407	https://www.genecards.org/cgi-bin/carddisp.pl?gene=MIR92B
MIR183	MicroRNA 183	RNA Gene		27	GC07M129897	0.900407	https://www.genecards.org/cgi-bin/carddisp.pl?gene=MIR183
MIR24-1	MicroRNA 24-1	RNA Gene		27	GC09P095086	0.900407	https://www.genecards.org/cgi-bin/carddisp.pl?gene=MIR24-1
MIR423	MicroRNA 423	RNA Gene		27	GC17P030117	0.900407	https://www.genecards.org/cgi-bin/carddisp.pl?gene=MIR423
MIR19B1	MicroRNA 19b-1	RNA Gene		26	GC13P091733	0.900407	https://www.genecards.org/cgi-bin/carddisp.pl?gene=MIR19B1
MIR323A	MicroRNA 323a	RNA Gene		26	GC14P120222	0.900407	https://www.genecards.org/cgi-bin/carddisp.pl?gene=MIR323A
MIR361	MicroRNA 361	RNA Gene		26	GC0XM085903	0.900407	https://www.genecards.org/cgi-bin/carddisp.pl?gene=MIR361
MIR485	MicroRNA 485	RNA Gene		26	GC14P120242	0.900407	https://www.genecards.org/cgi-bin/carddisp.pl?gene=MIR485
MIR501	MicroRNA 501	RNA Gene		26	GC0XP060167	0.900407	https://www.genecards.org/cgi-bin/carddisp.pl?gene=MIR501
MIR129-1	MicroRNA 129-1	RNA Gene		25	GC07P128207	0.900407	https://www.genecards.org/cgi-bin/carddisp.pl?gene=MIR129-1
MIR133A1	MicroRNA 133a-1	RNA Gene		25	GC18M037192	0.900407	https://www.genecards.org/cgi-bin/carddisp.pl?gene=MIR133A1
MIR188	MicroRNA 188	RNA Gene		25	GC0XP050003	0.900407	https://www.genecards.org/cgi-bin/carddisp.pl?gene=MIR188
MIR224	MicroRNA 224	RNA Gene		25	GC0XM151958	0.900407	https://www.genecards.org/cgi-bin/carddisp.pl?gene=MIR224
MIR296	MicroRNA 296	RNA Gene		25	GC20M058817	0.900407	https://www.genecards.org/cgi-bin/carddisp.pl?gene=MIR296
MIR382	MicroRNA 382	RNA Gene		25	GC14P120237	0.900407	https://www.genecards.org/cgi-bin/carddisp.pl?gene=MIR382
MIR452	MicroRNA 452	RNA Gene		25	GC0XM151959	0.900407	https://www.genecards.org/cgi-bin/carddisp.pl?gene=MIR452
MIR517A	MicroRNA 517a	RNA Gene		25	GC19P053712	0.900407	https://www.genecards.org/cgi-bin/carddisp.pl?gene=MIR517A
MIR550A1	MicroRNA 550a-1	RNA Gene		25	GC07P030289	0.900407	https://www.genecards.org/cgi-bin/carddisp.pl?gene=MIR550A1
MIR652	MicroRNA 652	RNA Gene		25	GC0XP110055	0.900407	https://www.genecards.org/cgi-bin/carddisp.pl?gene=MIR652
LEPQTL1	Leptin, Serum Levels Of	Genetic Locus		11	GC02U903086	0.900407	https://www.genecards.org/cgi-bin/carddisp.pl?gene=LEPQTL1
DYRK1B	Dual Specificity Tyrosine Phosphorylation Regulated Kinase 1B	Protein Coding	Q9Y463	58	GC19M039825	0.888194	https://www.genecards.org/cgi-bin/carddisp.pl?gene=DYRK1B
CELA2A	Chymotrypsin Like Elastase 2A	Protein Coding	P08217	56	GC01P015456	0.888194	https://www.genecards.org/cgi-bin/carddisp.pl?gene=CELA2A
AHDC1	AT-Hook DNA Binding Motif Containing 1	Protein Coding	Q5TGY3	47	GC01M027534	0.888194	https://www.genecards.org/cgi-bin/carddisp.pl?gene=AHDC1
MMP2	Matrix Metallopeptidase 2	Protein Coding	P08253	66	GC16P113682	0.886781	https://www.genecards.org/cgi-bin/carddisp.pl?gene=MMP2
NLRP1	NLR Family Pyrin Domain Containing 1	Protein Coding	Q9C000	56	GC17M005499	0.883918	https://www.genecards.org/cgi-bin/carddisp.pl?gene=NLRP1
DYRK1A	Dual Specificity Tyrosine Phosphorylation Regulated Kinase 1A	Protein Coding	Q13627	63	GC21P037365	0.882089	https://www.genecards.org/cgi-bin/carddisp.pl?gene=DYRK1A
DCAF7	DDB1 And CUL4 Associated Factor 7	Protein Coding	P61962	49	GC17P063550	0.882089	https://www.genecards.org/cgi-bin/carddisp.pl?gene=DCAF7
DYRK4	Dual Specificity Tyrosine Phosphorylation Regulated Kinase 4	Protein Coding	Q9NR20	46	GC12P068221	0.882089	https://www.genecards.org/cgi-bin/carddisp.pl?gene=DYRK4
BBIP1	BBSome Interacting Protein 1	Protein Coding	A8MTZ0	43	GC10M110898	0.882089	https://www.genecards.org/cgi-bin/carddisp.pl?gene=BBIP1
SLC16A13	Solute Carrier Family 16 Member 13	Protein Coding	Q7RTY0	40	GC17P007036	0.882028	https://www.genecards.org/cgi-bin/carddisp.pl?gene=SLC16A13
PTPN22	Protein Tyrosine Phosphatase Non-Receptor Type 22	Protein Coding	Q9Y2R2	60	GC01M113813	0.876409	https://www.genecards.org/cgi-bin/carddisp.pl?gene=PTPN22
CHI3L1	Chitinase 3 Like 1	Protein Coding	P36222	59	GC01M203148	0.844529	https://www.genecards.org/cgi-bin/carddisp.pl?gene=CHI3L1
C2CD4B	C2 Calcium Dependent Domain Containing 4B	Protein Coding	A6NLJ0	40	GC15M159007	0.844529	https://www.genecards.org/cgi-bin/carddisp.pl?gene=C2CD4B
PRC1	Protein Regulator Of Cytokinesis 1	Protein Coding	O43663	50	GC15M090966	0.837028	https://www.genecards.org/cgi-bin/carddisp.pl?gene=PRC1
CTLA4	Cytotoxic T-Lymphocyte Associated Protein 4	Protein Coding	P16410	61	GC02P204608	0.811397	https://www.genecards.org/cgi-bin/carddisp.pl?gene=CTLA4
PTPRS	Protein Tyrosine Phosphatase Receptor Type S	Protein Coding	Q13332	59	GC19M104141	0.811397	https://www.genecards.org/cgi-bin/carddisp.pl?gene=PTPRS
PCBD2	Pterin-4 Alpha-Carbinolamine Dehydratase 2	Protein Coding	Q9H0N5	46	GC05P134907	0.802073	https://www.genecards.org/cgi-bin/carddisp.pl?gene=PCBD2
MIR7-3HG	MIR7-3 Host Gene	RNA Gene	Q8N6C7	35	GC19P141972	0.800048	https://www.genecards.org/cgi-bin/carddisp.pl?gene=MIR7-3HG
CUBN	Cubilin	Protein Coding	O60494	59	GC10M016824	0.788536	https://www.genecards.org/cgi-bin/carddisp.pl?gene=CUBN
UBE2E2	Ubiquitin Conjugating Enzyme E2 E2	Protein Coding	Q96LR5	51	GC03P025910	0.786774	https://www.genecards.org/cgi-bin/carddisp.pl?gene=UBE2E2
FXN	Frataxin	Protein Coding	Q16595	60	GC09P069035	0.776853	https://www.genecards.org/cgi-bin/carddisp.pl?gene=FXN
PTPRD	Protein Tyrosine Phosphatase Receptor Type D	Protein Coding	P23468	59	GC09M008307	0.776853	https://www.genecards.org/cgi-bin/carddisp.pl?gene=PTPRD
MIR451A	MicroRNA 451a	RNA Gene		25	GC17M028861	0.776853	https://www.genecards.org/cgi-bin/carddisp.pl?gene=MIR451A
KLF4	KLF Transcription Factor 4	Protein Coding	O43474	60	GC09M107484	0.764992	https://www.genecards.org/cgi-bin/carddisp.pl?gene=KLF4
LGR5	Leucine Rich Repeat Containing G Protein-Coupled Receptor 5	Protein Coding	O75473	56	GC12P071439	0.764992	https://www.genecards.org/cgi-bin/carddisp.pl?gene=LGR5
STAT4	Signal Transducer And Activator Of Transcription 4	Protein Coding	Q14765	59	GC02M191029	0.752944	https://www.genecards.org/cgi-bin/carddisp.pl?gene=STAT4
ANK1	Ankyrin 1	Protein Coding	P16157	58	GC08M041653	0.746587	https://www.genecards.org/cgi-bin/carddisp.pl?gene=ANK1
LINC02605	Long Intergenic Non-Protein Coding RNA 2605	RNA Gene		21	GC08P078838	0.740701	https://www.genecards.org/cgi-bin/carddisp.pl?gene=LINC02605
PROX1	Prospero Homeobox 1	Protein Coding	Q92786	56	GC01P213983	0.718382	https://www.genecards.org/cgi-bin/carddisp.pl?gene=PROX1
RREB1	Ras Responsive Element Binding Protein 1	Protein Coding	Q92766	53	GC06P007107	0.718382	https://www.genecards.org/cgi-bin/carddisp.pl?gene=RREB1
DUSP9	Dual Specificity Phosphatase 9	Protein Coding	Q99956	50	GC0XP153642	0.718382	https://www.genecards.org/cgi-bin/carddisp.pl?gene=DUSP9
TMEM18	Transmembrane Protein 18	Protein Coding	Q96B42	46	GC02M000660	0.718382	https://www.genecards.org/cgi-bin/carddisp.pl?gene=TMEM18
KLF5	KLF Transcription Factor 5	Protein Coding	Q13887	58	GC13P073054	0.715585	https://www.genecards.org/cgi-bin/carddisp.pl?gene=KLF5
APOA5	Apolipoprotein A5	Protein Coding	Q6Q788	56	GC11M116789	0.715585	https://www.genecards.org/cgi-bin/carddisp.pl?gene=APOA5
MIR375	MicroRNA 375	RNA Gene		29	GC02M219001	0.715585	https://www.genecards.org/cgi-bin/carddisp.pl?gene=MIR375
PEPD	Peptidase D	Protein Coding	P12955	58	GC19M033386	0.70269	https://www.genecards.org/cgi-bin/carddisp.pl?gene=PEPD
TUG1	Taurine Up-Regulated 1	Protein Coding	A0A6I8PU40	33	GC22P030969	0.70269	https://www.genecards.org/cgi-bin/carddisp.pl?gene=TUG1
VPS26A	VPS26 Retromer Complex Component A	Protein Coding	O75436	52	GC10P069123	0.689555	https://www.genecards.org/cgi-bin/carddisp.pl?gene=VPS26A
KIR2DL3	Killer Cell Immunoglobulin Like Receptor, Two Ig Domains And Long Cytoplasmic Tail 3	Protein Coding	P43628	49	GC19P144491	0.689555	https://www.genecards.org/cgi-bin/carddisp.pl?gene=KIR2DL3
ZFAND6	Zinc Finger AN1-Type Containing 6	Protein Coding	Q6FIF0	47	GC15P184875	0.689555	https://www.genecards.org/cgi-bin/carddisp.pl?gene=ZFAND6
KIR2DS4	Killer Cell Immunoglobulin Like Receptor, Two Ig Domains And Short Cytoplasmic Tail 4 (Gene/Pseudogene)	Protein Coding	P43632	43	GC19P143553	0.689555	https://www.genecards.org/cgi-bin/carddisp.pl?gene=KIR2DS4
ST6GAL1	ST6 Beta-Galactoside Alpha-2,6-Sialyltransferase 1	Protein Coding	P15907	57	GC03P186930	0.688863	https://www.genecards.org/cgi-bin/carddisp.pl?gene=ST6GAL1
SH2B1	SH2B Adaptor Protein 1	Protein Coding	Q9NRF2	54	GC16P113026	0.676164	https://www.genecards.org/cgi-bin/carddisp.pl?gene=SH2B1
CMIP	C-Maf Inducing Protein	Protein Coding	Q8IY22	47	GC16P114441	0.676164	https://www.genecards.org/cgi-bin/carddisp.pl?gene=CMIP
KLF14	KLF Transcription Factor 14	Protein Coding	Q8TD94	43	GC07M130731	0.676164	https://www.genecards.org/cgi-bin/carddisp.pl?gene=KLF14
AP3S2	Adaptor Related Protein Complex 3 Subunit Sigma 2	Protein Coding	P59780	46	GC15M159723	0.67355	https://www.genecards.org/cgi-bin/carddisp.pl?gene=AP3S2
ARL15	ARF Like GTPase 15	Protein Coding	Q9NXU5	45	GC05M053883	0.67355	https://www.genecards.org/cgi-bin/carddisp.pl?gene=ARL15
HLA-DQB1	Major Histocompatibility Complex, Class II, DQ Beta 1	Protein Coding	P01920	57	GC06M103395	0.662503	https://www.genecards.org/cgi-bin/carddisp.pl?gene=HLA-DQB1
SRR	Serine Racemase	Protein Coding	Q9GZT4	54	GC17P002303	0.662503	https://www.genecards.org/cgi-bin/carddisp.pl?gene=SRR
CLOCK	Clock Circadian Regulator	Protein Coding	O15516	57	GC04M055427	0.648554	https://www.genecards.org/cgi-bin/carddisp.pl?gene=CLOCK
INHBA	Inhibin Subunit Beta A	Protein Coding	P08476	57	GC07M041670	0.648554	https://www.genecards.org/cgi-bin/carddisp.pl?gene=INHBA
ADCY5	Adenylate Cyclase 5	Protein Coding	O95622	61	GC03M123282	0.641663	https://www.genecards.org/cgi-bin/carddisp.pl?gene=ADCY5
RASGRP1	RAS Guanyl Releasing Protein 1	Protein Coding	O95267	58	GC15M038488	0.641663	https://www.genecards.org/cgi-bin/carddisp.pl?gene=RASGRP1
HDAC9	Histone Deacetylase 9	Protein Coding	Q9UKV0	63	GC07P018086	0.634298	https://www.genecards.org/cgi-bin/carddisp.pl?gene=HDAC9
CERNA3	Competing Endogenous LncRNA 3 For MiR-645	RNA Gene		21	GC08P056411	0.634298	https://www.genecards.org/cgi-bin/carddisp.pl?gene=CERNA3
HMGA2	High Mobility Group AT-Hook 2	Protein Coding	P52926	58	GC12P065824	0.625015	https://www.genecards.org/cgi-bin/carddisp.pl?gene=HMGA2
KCNK16	Potassium Two Pore Domain Channel Subfamily K Member 16	Protein Coding	Q96T55	46	GC06M103491	0.625015	https://www.genecards.org/cgi-bin/carddisp.pl?gene=KCNK16
KCNK17	Potassium Two Pore Domain Channel Subfamily K Member 17	Protein Coding	Q96T54	46	GC06M103492	0.625015	https://www.genecards.org/cgi-bin/carddisp.pl?gene=KCNK17
MAP4K4	Mitogen-Activated Protein Kinase Kinase Kinase Kinase 4	Protein Coding	O95819	59	GC02P101696	0.619714	https://www.genecards.org/cgi-bin/carddisp.pl?gene=MAP4K4
BACH2	BTB Domain And CNC Homolog 2	Protein Coding	Q9BYV9	54	GC06M089926	0.619714	https://www.genecards.org/cgi-bin/carddisp.pl?gene=BACH2
ZFAND3	Zinc Finger AN1-Type Containing 3	Protein Coding	Q9H8U3	44	GC06P173222	0.619714	https://www.genecards.org/cgi-bin/carddisp.pl?gene=ZFAND3
TCERG1L	Transcription Elongation Regulator 1 Like	Protein Coding	Q5VWI1	39	GC10M131092	0.619714	https://www.genecards.org/cgi-bin/carddisp.pl?gene=TCERG1L
ERBB3	Erb-B2 Receptor Tyrosine Kinase 3	Protein Coding	P21860	67	GC12P069869	0.604779	https://www.genecards.org/cgi-bin/carddisp.pl?gene=ERBB3
GHSR	Growth Hormone Secretagogue Receptor	Protein Coding	Q92847	59	GC03M172443	0.604779	https://www.genecards.org/cgi-bin/carddisp.pl?gene=GHSR
FGF23	Fibroblast Growth Factor 23	Protein Coding	Q9GZV9	58	GC12M004368	0.604779	https://www.genecards.org/cgi-bin/carddisp.pl?gene=FGF23
ATP5PO	ATP Synthase Peripheral Stalk Subunit OSCP	Protein Coding	P48047	57	GC21M033904	0.604779	https://www.genecards.org/cgi-bin/carddisp.pl?gene=ATP5PO
FADS2	Fatty Acid Desaturase 2	Protein Coding	O95864	54	GC11P061792	0.604779	https://www.genecards.org/cgi-bin/carddisp.pl?gene=FADS2
NAA25	N-Alpha-Acetyltransferase 25, NatB Auxiliary Subunit	Protein Coding	Q14CX7	46	GC12M112026	0.604779	https://www.genecards.org/cgi-bin/carddisp.pl?gene=NAA25
MARCHF1	Membrane Associated Ring-CH-Type Finger 1	Protein Coding	Q8TCQ1	41	GC04M163525	0.604779	https://www.genecards.org/cgi-bin/carddisp.pl?gene=MARCHF1
MIR15A	MicroRNA 15a	RNA Gene		25	GC13M050049	0.604779	https://www.genecards.org/cgi-bin/carddisp.pl?gene=MIR15A
USP30-AS1	USP30 Antisense RNA 1	RNA Gene		15	GC12M109052	0.604779	https://www.genecards.org/cgi-bin/carddisp.pl?gene=USP30-AS1
UBA52P6	Ubiquitin A-52 Residue Ribosomal Protein Fusion Product 1 Pseudogene 6	Pseudogene		11	GC09P022096	0.604779	https://www.genecards.org/cgi-bin/carddisp.pl?gene=UBA52P6
TLE1	TLE Family Member 1, Transcriptional Corepressor	Protein Coding	Q04724	56	GC09M081583	0.590079	https://www.genecards.org/cgi-bin/carddisp.pl?gene=TLE1
CDK5	Cyclin Dependent Kinase 5	Protein Coding	Q00535	66	GC07M151053	0.589466	https://www.genecards.org/cgi-bin/carddisp.pl?gene=CDK5
LGALS3	Galectin 3	Protein Coding	P17931	57	GC14P055124	0.589466	https://www.genecards.org/cgi-bin/carddisp.pl?gene=LGALS3
SPP1	Secreted Phosphoprotein 1	Protein Coding	P10451	57	GC04P087975	0.589466	https://www.genecards.org/cgi-bin/carddisp.pl?gene=SPP1
KLF15	KLF Transcription Factor 15	Protein Coding	Q9UIH9	51	GC03M126293	0.589466	https://www.genecards.org/cgi-bin/carddisp.pl?gene=KLF15
MIR34C	MicroRNA 34c	RNA Gene		30	GC11P112835	0.589466	https://www.genecards.org/cgi-bin/carddisp.pl?gene=MIR34C
MIR215	MicroRNA 215	RNA Gene		27	GC01M220117	0.589466	https://www.genecards.org/cgi-bin/carddisp.pl?gene=MIR215
BSG	Basigin (Ok Blood Group)	Protein Coding	P35613	57	GC19P000571	0.587373	https://www.genecards.org/cgi-bin/carddisp.pl?gene=BSG
DNMT1	DNA Methyltransferase 1	Protein Coding	P26358	66	GC19M010133	0.573744	https://www.genecards.org/cgi-bin/carddisp.pl?gene=DNMT1
TFRC	Transferrin Receptor	Protein Coding	P02786	64	GC03M196646	0.573744	https://www.genecards.org/cgi-bin/carddisp.pl?gene=TFRC
ADCY3	Adenylate Cyclase 3	Protein Coding	O60266	60	GC02M024819	0.573744	https://www.genecards.org/cgi-bin/carddisp.pl?gene=ADCY3
CR2	Complement C3d Receptor 2	Protein Coding	P20023	59	GC01P207454	0.573744	https://www.genecards.org/cgi-bin/carddisp.pl?gene=CR2
CYP11B2	Cytochrome P450 Family 11 Subfamily B Member 2	Protein Coding	P19099	59	GC08M142910	0.573744	https://www.genecards.org/cgi-bin/carddisp.pl?gene=CYP11B2
S100A9	S100 Calcium Binding Protein A9	Protein Coding	P06702	56	GC01P153357	0.573744	https://www.genecards.org/cgi-bin/carddisp.pl?gene=S100A9
WNT5B	Wnt Family Member 5B	Protein Coding	Q9H1J7	54	GC12P001529	0.573744	https://www.genecards.org/cgi-bin/carddisp.pl?gene=WNT5B
KLF2	KLF Transcription Factor 2	Protein Coding	Q9Y5W3	53	GC19P142497	0.573744	https://www.genecards.org/cgi-bin/carddisp.pl?gene=KLF2
PLS1	Plastin 1	Protein Coding	Q14651	53	GC03P142596	0.573744	https://www.genecards.org/cgi-bin/carddisp.pl?gene=PLS1
LPIN2	Lipin 2	Protein Coding	Q92539	52	GC18M003954	0.573744	https://www.genecards.org/cgi-bin/carddisp.pl?gene=LPIN2
PEX5L	Peroxisomal Biogenesis Factor 5 Like	Protein Coding	Q8IYB4	48	GC03M179794	0.573744	https://www.genecards.org/cgi-bin/carddisp.pl?gene=PEX5L
HUNK	Hormonally Up-Regulated Neu-Associated Kinase	Protein Coding	P57058	46	GC21P031873	0.573744	https://www.genecards.org/cgi-bin/carddisp.pl?gene=HUNK
SDHAF4	Succinate Dehydrogenase Complex Assembly Factor 4	Protein Coding	Q5VUM1	44	GC06P070566	0.573744	https://www.genecards.org/cgi-bin/carddisp.pl?gene=SDHAF4
PCNX2	Pecanex 2	Protein Coding	A6NKB5	42	GC01M232985	0.573744	https://www.genecards.org/cgi-bin/carddisp.pl?gene=PCNX2
ZPLD1	Zona Pellucida Like Domain Containing 1	Protein Coding	Q8TCW7	42	GC03P102099	0.573744	https://www.genecards.org/cgi-bin/carddisp.pl?gene=ZPLD1
KLF16	KLF Transcription Factor 16	Protein Coding	Q9BXK1	41	GC19M001852	0.573744	https://www.genecards.org/cgi-bin/carddisp.pl?gene=KLF16
ACP7	Acid Phosphatase 7, Tartrate Resistant (Putative)	Protein Coding	Q6ZNF0	38	GC19P142909	0.573744	https://www.genecards.org/cgi-bin/carddisp.pl?gene=ACP7
DCDC2C	Doublecortin Domain Containing 2C	Protein Coding	A8MYV0	34	GC02P003703	0.573744	https://www.genecards.org/cgi-bin/carddisp.pl?gene=DCDC2C
SPRY2	Sprouty RTK Signaling Antagonist 2	Protein Coding	O43597	60	GC13M080335	0.571673	https://www.genecards.org/cgi-bin/carddisp.pl?gene=SPRY2
ARPIN-AP3S2	ARPIN-AP3S2 Readthrough	Protein Coding		30	GC15M159724	0.571673	https://www.genecards.org/cgi-bin/carddisp.pl?gene=ARPIN-AP3S2
PGR-AS1	PGR Antisense RNA 1	RNA Gene		19	GC11P104498	0.571673	https://www.genecards.org/cgi-bin/carddisp.pl?gene=PGR-AS1
FOXP3	Forkhead Box P3	Protein Coding	Q9BZS1	60	GC0XM049250	0.567429	https://www.genecards.org/cgi-bin/carddisp.pl?gene=FOXP3
FGA	Fibrinogen Alpha Chain	Protein Coding	P02671	63	GC04M154583	0.557579	https://www.genecards.org/cgi-bin/carddisp.pl?gene=FGA
GATA4	GATA Binding Protein 4	Protein Coding	P43694	62	GC08P011676	0.557579	https://www.genecards.org/cgi-bin/carddisp.pl?gene=GATA4
PKLR	Pyruvate Kinase L/R	Protein Coding	P30613	60	GC01M155289	0.557579	https://www.genecards.org/cgi-bin/carddisp.pl?gene=PKLR
SFRP4	Secreted Frizzled Related Protein 4	Protein Coding	Q6FHJ7	55	GC07M037912	0.557579	https://www.genecards.org/cgi-bin/carddisp.pl?gene=SFRP4
CLEC16A	C-Type Lectin Domain Containing 16A	Protein Coding	Q2KHT3	50	GC16P010944	0.557579	https://www.genecards.org/cgi-bin/carddisp.pl?gene=CLEC16A
VIM-AS1	VIM Antisense RNA 1	RNA Gene		24	GC10M017172	0.557579	https://www.genecards.org/cgi-bin/carddisp.pl?gene=VIM-AS1
ZMIZ1	Zinc Finger MIZ-Type Containing 1	Protein Coding	Q9ULJ6	54	GC10P079068	0.552544	https://www.genecards.org/cgi-bin/carddisp.pl?gene=ZMIZ1
TP53INP1	Tumor Protein P53 Inducible Nuclear Protein 1	Protein Coding	Q96A56	50	GC08M094925	0.552544	https://www.genecards.org/cgi-bin/carddisp.pl?gene=TP53INP1
LYPLAL1	Lysophospholipase Like 1	Protein Coding	Q5VWZ2	45	GC01P219173	0.552544	https://www.genecards.org/cgi-bin/carddisp.pl?gene=LYPLAL1
RPSAP52	Ribosomal Protein SA Pseudogene 52	Pseudogene		16	GC12M065758	0.552544	https://www.genecards.org/cgi-bin/carddisp.pl?gene=RPSAP52
ADAM17	ADAM Metallopeptidase Domain 17	Protein Coding	P78536	64	GC02M009488	0.540931	https://www.genecards.org/cgi-bin/carddisp.pl?gene=ADAM17
PRKCQ	Protein Kinase C Theta	Protein Coding	Q04759	62	GC10M007099	0.540931	https://www.genecards.org/cgi-bin/carddisp.pl?gene=PRKCQ
IFIH1	Interferon Induced With Helicase C Domain 1	Protein Coding	Q9BYX4	61	GC02M162267	0.540931	https://www.genecards.org/cgi-bin/carddisp.pl?gene=IFIH1
CTSH	Cathepsin H	Protein Coding	P09668	59	GC15M159404	0.540931	https://www.genecards.org/cgi-bin/carddisp.pl?gene=CTSH
IL21	Interleukin 21	Protein Coding	Q9HBE4	57	GC04M122612	0.540931	https://www.genecards.org/cgi-bin/carddisp.pl?gene=IL21
NCOA5	Nuclear Receptor Coactivator 5	Protein Coding	Q9HCD5	44	GC20M046060	0.540931	https://www.genecards.org/cgi-bin/carddisp.pl?gene=NCOA5
C1QTNF6	C1q And TNF Related 6	Protein Coding	Q9BXI9	42	GC22M037180	0.540931	https://www.genecards.org/cgi-bin/carddisp.pl?gene=C1QTNF6
GRK5	G Protein-Coupled Receptor Kinase 5	Protein Coding	P34947	57	GC10P119207	0.5326	https://www.genecards.org/cgi-bin/carddisp.pl?gene=GRK5
DGKB	Diacylglycerol Kinase Beta	Protein Coding	Q9Y6T7	52	GC07M014145	0.5326	https://www.genecards.org/cgi-bin/carddisp.pl?gene=DGKB
CCNQ	Cyclin Q	Protein Coding	Q8N1B3	45	GC0XM153588	0.5326	https://www.genecards.org/cgi-bin/carddisp.pl?gene=CCNQ
NOS2	Nitric Oxide Synthase 2	Protein Coding	P35228	62	GC17M027756	0.523754	https://www.genecards.org/cgi-bin/carddisp.pl?gene=NOS2
KCNB1	Potassium Voltage-Gated Channel Subfamily B Member 1	Protein Coding	Q14721	60	GC20M049293	0.523754	https://www.genecards.org/cgi-bin/carddisp.pl?gene=KCNB1
SOCS2	Suppressor Of Cytokine Signaling 2	Protein Coding	O14508	56	GC12P093569	0.523754	https://www.genecards.org/cgi-bin/carddisp.pl?gene=SOCS2
SOST	Sclerostin	Protein Coding	Q9BQB4	56	GC17M043753	0.523754	https://www.genecards.org/cgi-bin/carddisp.pl?gene=SOST
ETV5	ETS Variant Transcription Factor 5	Protein Coding	P41161	52	GC03M186046	0.523754	https://www.genecards.org/cgi-bin/carddisp.pl?gene=ETV5
NEGR1	Neuronal Growth Regulator 1	Protein Coding	Q7Z3B1	50	GC01M071395	0.523754	https://www.genecards.org/cgi-bin/carddisp.pl?gene=NEGR1
MAEA	Macrophage Erythroblast Attacher, E3 Ubiquitin Ligase	Protein Coding	Q7L5Y9	49	GC04P001289	0.523754	https://www.genecards.org/cgi-bin/carddisp.pl?gene=MAEA
C1QTNF9	C1q And TNF Related 9	Protein Coding	P0C862	45	GC13P024307	0.523754	https://www.genecards.org/cgi-bin/carddisp.pl?gene=C1QTNF9
MIAT	Myocardial Infarction Associated Transcript	RNA Gene		33	GC22P026646	0.523754	https://www.genecards.org/cgi-bin/carddisp.pl?gene=MIAT
MIR148B	MicroRNA 148b	RNA Gene		29	GC12P054337	0.523754	https://www.genecards.org/cgi-bin/carddisp.pl?gene=MIR148B
PRKCD	Protein Kinase C Delta	Protein Coding	Q05655	66	GC03P053156	0.505995	https://www.genecards.org/cgi-bin/carddisp.pl?gene=PRKCD
MMP3	Matrix Metallopeptidase 3	Protein Coding	P08254	63	GC11M102835	0.505995	https://www.genecards.org/cgi-bin/carddisp.pl?gene=MMP3
LRP2	LDL Receptor Related Protein 2	Protein Coding	P98164	61	GC02M169127	0.505995	https://www.genecards.org/cgi-bin/carddisp.pl?gene=LRP2
SLC12A5	Solute Carrier Family 12 Member 5	Protein Coding	Q9H2X9	61	GC20P046021	0.505995	https://www.genecards.org/cgi-bin/carddisp.pl?gene=SLC12A5
P2RX7	Purinergic Receptor P2X 7	Protein Coding	Q99572	60	GC12P137493	0.505995	https://www.genecards.org/cgi-bin/carddisp.pl?gene=P2RX7
SMAD6	SMAD Family Member 6	Protein Coding	O43541	60	GC15P066702	0.505995	https://www.genecards.org/cgi-bin/carddisp.pl?gene=SMAD6
CTSS	Cathepsin S	Protein Coding	P25774	59	GC01M150730	0.505995	https://www.genecards.org/cgi-bin/carddisp.pl?gene=CTSS
HLA-B	Major Histocompatibility Complex, Class I, B	Protein Coding	P01889	59	GC06M103303	0.505995	https://www.genecards.org/cgi-bin/carddisp.pl?gene=HLA-B
CDH13	Cadherin 13	Protein Coding	P55290	57	GC16P082626	0.505995	https://www.genecards.org/cgi-bin/carddisp.pl?gene=CDH13
SMAD7	SMAD Family Member 7	Protein Coding	O15105	57	GC18M048919	0.505995	https://www.genecards.org/cgi-bin/carddisp.pl?gene=SMAD7
GAS6	Growth Arrest Specific 6	Protein Coding	Q14393	56	GC13M113820	0.505995	https://www.genecards.org/cgi-bin/carddisp.pl?gene=GAS6
IGF2BP3	Insulin Like Growth Factor 2 MRNA Binding Protein 3	Protein Coding	O00425	54	GC07M023788	0.505995	https://www.genecards.org/cgi-bin/carddisp.pl?gene=IGF2BP3
KLF10	KLF Transcription Factor 10	Protein Coding	Q13118	54	GC08M102648	0.505995	https://www.genecards.org/cgi-bin/carddisp.pl?gene=KLF10
RXRG	Retinoid X Receptor Gamma	Protein Coding	P48443	54	GC01M166606	0.505995	https://www.genecards.org/cgi-bin/carddisp.pl?gene=RXRG
IGF2BP1	Insulin Like Growth Factor 2 MRNA Binding Protein 1	Protein Coding	Q9NZI8	53	GC17P144718	0.505995	https://www.genecards.org/cgi-bin/carddisp.pl?gene=IGF2BP1
JMJD1C	Jumonji Domain Containing 1C	Protein Coding	Q15652	53	GC10M063167	0.505995	https://www.genecards.org/cgi-bin/carddisp.pl?gene=JMJD1C
PREX1	Phosphatidylinositol-3,4,5-Trisphosphate Dependent Rac Exchange Factor 1	Protein Coding	Q8TCU6	53	GC20M048624	0.505995	https://www.genecards.org/cgi-bin/carddisp.pl?gene=PREX1
INSIG1	Insulin Induced Gene 1	Protein Coding	O15503	51	GC07P155297	0.505995	https://www.genecards.org/cgi-bin/carddisp.pl?gene=INSIG1
TCF20	Transcription Factor 20	Protein Coding	Q9UGU0	50	GC22M042160	0.505995	https://www.genecards.org/cgi-bin/carddisp.pl?gene=TCF20
CDH22	Cadherin 22	Protein Coding	Q9UJ99	42	GC20M046173	0.505995	https://www.genecards.org/cgi-bin/carddisp.pl?gene=CDH22
INS-IGF2	INS-IGF2 Readthrough	Protein Coding	F8WCM5	38	GC11M014035	0.505995	https://www.genecards.org/cgi-bin/carddisp.pl?gene=INS-IGF2
JAZF1-AS1	JAZF1 Antisense RNA 1	RNA Gene		22	GC07P029822	0.505995	https://www.genecards.org/cgi-bin/carddisp.pl?gene=JAZF1-AS1
CCL15-CCL14	CCL15-CCL14 Readthrough (NMD Candidate)	RNA Gene		18	GC17M035983	0.505995	https://www.genecards.org/cgi-bin/carddisp.pl?gene=CCL15-CCL14
TRC-GCA24-1	TRNA-Cys (GCA) 24-1	RNA Gene		14	GC17M093302	0.505995	https://www.genecards.org/cgi-bin/carddisp.pl?gene=TRC-GCA24-1
TMEM154	Transmembrane Protein 154	Protein Coding	Q6P9G4	41	GC04M152618	0.489782	https://www.genecards.org/cgi-bin/carddisp.pl?gene=TMEM154
ALOX5	Arachidonate 5-Lipoxygenase	Protein Coding	P09917	62	GC10P045374	0.487589	https://www.genecards.org/cgi-bin/carddisp.pl?gene=ALOX5
IL1R1	Interleukin 1 Receptor Type 1	Protein Coding	P14778	60	GC02P102136	0.487589	https://www.genecards.org/cgi-bin/carddisp.pl?gene=IL1R1
SIRT2	Sirtuin 2	Protein Coding	Q8IXJ6	60	GC19M038878	0.487589	https://www.genecards.org/cgi-bin/carddisp.pl?gene=SIRT2
EPHX2	Epoxide Hydrolase 2	Protein Coding	P34913	59	GC08P027490	0.487589	https://www.genecards.org/cgi-bin/carddisp.pl?gene=EPHX2
ATF3	Activating Transcription Factor 3	Protein Coding	P18847	57	GC01P212565	0.487589	https://www.genecards.org/cgi-bin/carddisp.pl?gene=ATF3
CXCR1	C-X-C Motif Chemokine Receptor 1	Protein Coding	P25024	57	GC02M218162	0.487589	https://www.genecards.org/cgi-bin/carddisp.pl?gene=CXCR1
FGF19	Fibroblast Growth Factor 19	Protein Coding	O95750	57	GC11M136731	0.487589	https://www.genecards.org/cgi-bin/carddisp.pl?gene=FGF19
CXCL1	C-X-C Motif Chemokine Ligand 1	Protein Coding	P09341	56	GC04P073869	0.487589	https://www.genecards.org/cgi-bin/carddisp.pl?gene=CXCL1
BCDIN3D	BCDIN3 Domain Containing RNA Methyltransferase	Protein Coding	Q7Z5W3	46	GC12M052111	0.487589	https://www.genecards.org/cgi-bin/carddisp.pl?gene=BCDIN3D
MT-CO1	Mitochondrially Encoded Cytochrome C Oxidase I	Protein Coding	P00395	46	GCMTP005906	0.487589	https://www.genecards.org/cgi-bin/carddisp.pl?gene=MT-CO1
COMT	Catechol-O-Methyltransferase	Protein Coding	P21964	64	GC22P019941	0.46846	https://www.genecards.org/cgi-bin/carddisp.pl?gene=COMT
ENTPD1	Ectonucleoside Triphosphate Diphosphohydrolase 1	Protein Coding	P49961	63	GC10P120203	0.46846	https://www.genecards.org/cgi-bin/carddisp.pl?gene=ENTPD1
NPR2	Natriuretic Peptide Receptor 2	Protein Coding	P20594	61	GC09P061801	0.46846	https://www.genecards.org/cgi-bin/carddisp.pl?gene=NPR2
MADD	MAP Kinase Activating Death Domain	Protein Coding	Q8WXG6	57	GC11P048690	0.46846	https://www.genecards.org/cgi-bin/carddisp.pl?gene=MADD
CASQ1	Calsequestrin 1	Protein Coding	P31415	56	GC01P160190	0.46846	https://www.genecards.org/cgi-bin/carddisp.pl?gene=CASQ1
GDF15	Growth Differentiation Factor 15	Protein Coding	Q99988	56	GC19P142540	0.46846	https://www.genecards.org/cgi-bin/carddisp.pl?gene=GDF15
SLC27A4	Solute Carrier Family 27 Member 4	Protein Coding	Q6P1M0	56	GC09P128340	0.46846	https://www.genecards.org/cgi-bin/carddisp.pl?gene=SLC27A4
CITED2	Cbp/P300 Interacting Transactivator With Glu/Asp Rich Carboxy-Terminal Domain 2	Protein Coding	Q99967	55	GC06M139371	0.46846	https://www.genecards.org/cgi-bin/carddisp.pl?gene=CITED2
CTNNA3	Catenin Alpha 3	Protein Coding	Q9UI47	54	GC10M065912	0.46846	https://www.genecards.org/cgi-bin/carddisp.pl?gene=CTNNA3
AHI1	Abelson Helper Integration Site 1	Protein Coding	Q8N157	53	GC06M135283	0.46846	https://www.genecards.org/cgi-bin/carddisp.pl?gene=AHI1
PSMD6	Proteasome 26S Subunit, Non-ATPase 6	Protein Coding	Q15008	53	GC03M063973	0.46846	https://www.genecards.org/cgi-bin/carddisp.pl?gene=PSMD6
TRPC1	Transient Receptor Potential Cation Channel Subfamily C Member 1	Protein Coding	P48995	53	GC03P142724	0.46846	https://www.genecards.org/cgi-bin/carddisp.pl?gene=TRPC1
CAMTA1	Calmodulin Binding Transcription Activator 1	Protein Coding	Q9Y6Y1	52	GC01P067950	0.46846	https://www.genecards.org/cgi-bin/carddisp.pl?gene=CAMTA1
KCTD12	Potassium Channel Tetramerization Domain Containing 12	Protein Coding	Q96CX2	49	GC13M076880	0.46846	https://www.genecards.org/cgi-bin/carddisp.pl?gene=KCTD12
KIR2DL1	Killer Cell Immunoglobulin Like Receptor, Two Ig Domains And Long Cytoplasmic Tail 1	Protein Coding	P43626	48	GC19P143549	0.46846	https://www.genecards.org/cgi-bin/carddisp.pl?gene=KIR2DL1
MMP26	Matrix Metallopeptidase 26	Protein Coding	Q9NRE1	48	GC11P015928	0.46846	https://www.genecards.org/cgi-bin/carddisp.pl?gene=MMP26
FITM2	Fat Storage Inducing Transmembrane Protein 2	Protein Coding	Q8N6M3	47	GC20M044302	0.46846	https://www.genecards.org/cgi-bin/carddisp.pl?gene=FITM2
DUSP12	Dual Specificity Phosphatase 12	Protein Coding	Q9UNI6	46	GC01P161749	0.46846	https://www.genecards.org/cgi-bin/carddisp.pl?gene=DUSP12
TAFA1	TAFA Chemokine Like Family Member 1	Protein Coding	Q7Z5A9	45	GC03P067992	0.46846	https://www.genecards.org/cgi-bin/carddisp.pl?gene=TAFA1
CCDC190	Coiled-Coil Domain Containing 190	Protein Coding	Q86UF4	41	GC01M162824	0.46846	https://www.genecards.org/cgi-bin/carddisp.pl?gene=CCDC190
CHLSN	Cholesin	Protein Coding	Q9BRJ6	39	GC07M003793	0.46846	https://www.genecards.org/cgi-bin/carddisp.pl?gene=CHLSN
MT-RNR1	Mitochondrially Encoded 12S RRNA	RNA Gene	A0A0C5B5G6	25	GCMTP000642	0.46846	https://www.genecards.org/cgi-bin/carddisp.pl?gene=MT-RNR1
RNU1-1	RNA, U1 Small Nuclear 1	RNA Gene		22	GC01M016514	0.46846	https://www.genecards.org/cgi-bin/carddisp.pl?gene=RNU1-1
MIR1260A	MicroRNA 1260a	RNA Gene		20	GC14P077266	0.46846	https://www.genecards.org/cgi-bin/carddisp.pl?gene=MIR1260A
AVP	Arginine Vasopressin	Protein Coding	P01185	58	GC20M003082	0.448516	https://www.genecards.org/cgi-bin/carddisp.pl?gene=AVP
FOXG1	Forkhead Box G1	Protein Coding	P55316	57	GC14P054725	0.448516	https://www.genecards.org/cgi-bin/carddisp.pl?gene=FOXG1
IL12B	Interleukin 12B	Protein Coding	P29460	57	GC05M159314	0.448516	https://www.genecards.org/cgi-bin/carddisp.pl?gene=IL12B
LGALS1	Galectin 1	Protein Coding	P09382	56	GC22P037675	0.448516	https://www.genecards.org/cgi-bin/carddisp.pl?gene=LGALS1
C1QTNF1	C1q And TNF Related 1	Protein Coding	Q9BXJ1	50	GC17P079022	0.448516	https://www.genecards.org/cgi-bin/carddisp.pl?gene=C1QTNF1
FETUB	Fetuin B	Protein Coding	Q9UGM5	46	GC03P186635	0.448516	https://www.genecards.org/cgi-bin/carddisp.pl?gene=FETUB
TMEM163	Transmembrane Protein 163	Protein Coding	Q8TC26	46	GC02M134455	0.448516	https://www.genecards.org/cgi-bin/carddisp.pl?gene=TMEM163
NYAP2	Neuronal Tyrosine-Phosphorylated Phosphoinositide-3-Kinase Adaptor 2	Protein Coding	Q9P242	42	GC02P225400	0.448516	https://www.genecards.org/cgi-bin/carddisp.pl?gene=NYAP2
KCNQ1OT1	KCNQ1 Opposite Strand/Antisense Transcript 1	RNA Gene		36	GC11M014053	0.448516	https://www.genecards.org/cgi-bin/carddisp.pl?gene=KCNQ1OT1
MIR31	MicroRNA 31	RNA Gene		29	GC09M022285	0.448516	https://www.genecards.org/cgi-bin/carddisp.pl?gene=MIR31
MT-TP	Mitochondrially Encoded TRNA-Pro (CCN)	RNA Gene		20	GCMTM015957	0.448516	https://www.genecards.org/cgi-bin/carddisp.pl?gene=MT-TP
LOC109623489	Insulin Repeat Instability Region	Functional Element		5	GC11P015788	0.448516	https://www.genecards.org/cgi-bin/carddisp.pl?gene=LOC109623489
BLK	BLK Proto-Oncogene, Src Family Tyrosine Kinase	Protein Coding	P51451	61	GC08P011486	0.447523	https://www.genecards.org/cgi-bin/carddisp.pl?gene=BLK
APPL1	Adaptor Protein, Phosphotyrosine Interacting With PH Domain And Leucine Zipper 1	Protein Coding	Q9UKG1	58	GC03P057227	0.447523	https://www.genecards.org/cgi-bin/carddisp.pl?gene=APPL1
PTF1A	Pancreas Associated Transcription Factor 1a	Protein Coding	Q7RTS3	54	GC10P023194	0.447523	https://www.genecards.org/cgi-bin/carddisp.pl?gene=PTF1A
NKX6-2	NK6 Homeobox 2	Protein Coding	Q9C056	50	GC10M132783	0.447523	https://www.genecards.org/cgi-bin/carddisp.pl?gene=NKX6-2
RFX6	Regulatory Factor X6	Protein Coding	Q8HWS3	49	GC06P116877	0.447523	https://www.genecards.org/cgi-bin/carddisp.pl?gene=RFX6
CLTRN	Collectrin, Amino Acid Transport Regulator	Protein Coding	Q9HBJ8	48	GC0XM016042	0.447523	https://www.genecards.org/cgi-bin/carddisp.pl?gene=CLTRN
KIF12	Kinesin Family Member 12	Protein Coding	Q96FN5	47	GC09M114086	0.447523	https://www.genecards.org/cgi-bin/carddisp.pl?gene=KIF12
HGH1	HGH1 Homolog	Protein Coding	Q9BTY7	37	GC08P144137	0.447523	https://www.genecards.org/cgi-bin/carddisp.pl?gene=HGH1
HYMAI	Hydatidiform Mole Associated And Imprinted	RNA Gene		28	GC06M144002	0.447523	https://www.genecards.org/cgi-bin/carddisp.pl?gene=HYMAI
LINC01139	Long Intergenic Non-Protein Coding RNA 1139	RNA Gene		21	GC01M238480	0.447523	https://www.genecards.org/cgi-bin/carddisp.pl?gene=LINC01139
POU5F1	POU Class 5 Homeobox 1	Protein Coding	Q01860	60	GC06M103297	0.441876	https://www.genecards.org/cgi-bin/carddisp.pl?gene=POU5F1
CBL	Cbl Proto-Oncogene	Protein Coding	P22681	64	GC11P119206	0.427644	https://www.genecards.org/cgi-bin/carddisp.pl?gene=CBL
FAS	Fas Cell Surface Death Receptor	Protein Coding	P25445	64	GC10P120086	0.427644	https://www.genecards.org/cgi-bin/carddisp.pl?gene=FAS
UGT1A1	UDP Glucuronosyltransferase Family 1 Member A1	Protein Coding	P22309	64	GC02P233760	0.427644	https://www.genecards.org/cgi-bin/carddisp.pl?gene=UGT1A1
RHOA	Ras Homolog Family Member A	Protein Coding	P61586	63	GC03M049359	0.427644	https://www.genecards.org/cgi-bin/carddisp.pl?gene=RHOA
CACNA1G	Calcium Voltage-Gated Channel Subunit Alpha1 G	Protein Coding	O43497	62	GC17P144765	0.427644	https://www.genecards.org/cgi-bin/carddisp.pl?gene=CACNA1G
AQP2	Aquaporin 2	Protein Coding	P41181	61	GC12P049950	0.427644	https://www.genecards.org/cgi-bin/carddisp.pl?gene=AQP2
ALDH7A1	Aldehyde Dehydrogenase 7 Family Member A1	Protein Coding	P49419	60	GC05M126541	0.427644	https://www.genecards.org/cgi-bin/carddisp.pl?gene=ALDH7A1
IL4R	Interleukin 4 Receptor	Protein Coding	P24394	60	GC16P112904	0.427644	https://www.genecards.org/cgi-bin/carddisp.pl?gene=IL4R
MVK	Mevalonate Kinase	Protein Coding	Q03426	60	GC12P109573	0.427644	https://www.genecards.org/cgi-bin/carddisp.pl?gene=MVK
NR4A1	Nuclear Receptor Subfamily 4 Group A Member 1	Protein Coding	P22736	60	GC12P052022	0.427644	https://www.genecards.org/cgi-bin/carddisp.pl?gene=NR4A1
PDK1	Pyruvate Dehydrogenase Kinase 1	Protein Coding	Q15118	60	GC02P172555	0.427644	https://www.genecards.org/cgi-bin/carddisp.pl?gene=PDK1
WWOX	WW Domain Containing Oxidoreductase	Protein Coding	Q9NZC7	60	GC16P078099	0.427644	https://www.genecards.org/cgi-bin/carddisp.pl?gene=WWOX
ACADS	Acyl-CoA Dehydrogenase Short Chain	Protein Coding	P16219	59	GC12P137479	0.427644	https://www.genecards.org/cgi-bin/carddisp.pl?gene=ACADS
ACSS2	Acyl-CoA Synthetase Short Chain Family Member 2	Protein Coding	Q9NR19	59	GC20P047211	0.427644	https://www.genecards.org/cgi-bin/carddisp.pl?gene=ACSS2
HLA-DRB1	Major Histocompatibility Complex, Class II, DR Beta 1	Protein Coding	P01911	59	GC06M103386	0.427644	https://www.genecards.org/cgi-bin/carddisp.pl?gene=HLA-DRB1
NT5C2	5'-Nucleotidase, Cytosolic II	Protein Coding	P49902	59	GC10M103088	0.427644	https://www.genecards.org/cgi-bin/carddisp.pl?gene=NT5C2
SLC11A1	Solute Carrier Family 11 Member 1	Protein Coding	P49279	59	GC02P218382	0.427644	https://www.genecards.org/cgi-bin/carddisp.pl?gene=SLC11A1
VAMP2	Vesicle Associated Membrane Protein 2	Protein Coding	P63027	59	GC17M092463	0.427644	https://www.genecards.org/cgi-bin/carddisp.pl?gene=VAMP2
ATP6AP2	ATPase H+ Transporting Accessory Protein 2	Protein Coding	O75787	57	GC0XP040664	0.427644	https://www.genecards.org/cgi-bin/carddisp.pl?gene=ATP6AP2
IGFBP4	Insulin Like Growth Factor Binding Protein 4	Protein Coding	P22692	57	GC17P040443	0.427644	https://www.genecards.org/cgi-bin/carddisp.pl?gene=IGFBP4
SORL1	Sortilin Related Receptor 1	Protein Coding	Q92673	57	GC11P121452	0.427644	https://www.genecards.org/cgi-bin/carddisp.pl?gene=SORL1
BLVRA	Biliverdin Reductase A	Protein Coding	P53004	56	GC07P043758	0.427644	https://www.genecards.org/cgi-bin/carddisp.pl?gene=BLVRA
CLCN6	Chloride Voltage-Gated Channel 6	Protein Coding	P51797	56	GC01P011806	0.427644	https://www.genecards.org/cgi-bin/carddisp.pl?gene=CLCN6
CPA6	Carboxypeptidase A6	Protein Coding	Q8N4T0	56	GC08M067422	0.427644	https://www.genecards.org/cgi-bin/carddisp.pl?gene=CPA6
TREH	Trehalase	Protein Coding	O43280	55	GC11M118657	0.427644	https://www.genecards.org/cgi-bin/carddisp.pl?gene=TREH
BRS3	Bombesin Receptor Subtype 3	Protein Coding	P32247	54	GC0XP136541	0.427644	https://www.genecards.org/cgi-bin/carddisp.pl?gene=BRS3
KCNIP1	Potassium Voltage-Gated Channel Interacting Protein 1	Protein Coding	Q9NZI2	54	GC05P170353	0.427644	https://www.genecards.org/cgi-bin/carddisp.pl?gene=KCNIP1
MAN2A1	Mannosidase Alpha Class 2A Member 1	Protein Coding	Q16706	54	GC05P109689	0.427644	https://www.genecards.org/cgi-bin/carddisp.pl?gene=MAN2A1
MUC5B	Mucin 5B, Oligomeric Mucus/Gel-Forming	Protein Coding	Q9HC84	54	GC11P015762	0.427644	https://www.genecards.org/cgi-bin/carddisp.pl?gene=MUC5B
RHOQ	Ras Homolog Family Member Q	Protein Coding	P17081	54	GC02P046543	0.427644	https://www.genecards.org/cgi-bin/carddisp.pl?gene=RHOQ
TCF7	Transcription Factor 7	Protein Coding	P36402	54	GC05P134427	0.427644	https://www.genecards.org/cgi-bin/carddisp.pl?gene=TCF7
SEL1L	SEL1L Adaptor Subunit Of SYVN1 Ubiquitin Ligase	Protein Coding	Q9UBV2	53	GC14M081471	0.427644	https://www.genecards.org/cgi-bin/carddisp.pl?gene=SEL1L
SYN2	Synapsin II	Protein Coding	Q92777	53	GC03P025600	0.427644	https://www.genecards.org/cgi-bin/carddisp.pl?gene=SYN2
VAMP3	Vesicle Associated Membrane Protein 3	Protein Coding	Q15836	53	GC01P067990	0.427644	https://www.genecards.org/cgi-bin/carddisp.pl?gene=VAMP3
CAP1	Cyclase Associated Actin Cytoskeleton Regulatory Protein 1	Protein Coding	Q01518	52	GC01P069761	0.427644	https://www.genecards.org/cgi-bin/carddisp.pl?gene=CAP1
DGKG	Diacylglycerol Kinase Gamma	Protein Coding	P49619	52	GC03M186105	0.427644	https://www.genecards.org/cgi-bin/carddisp.pl?gene=DGKG
RAPGEF1	Rap Guanine Nucleotide Exchange Factor 1	Protein Coding	Q13905	52	GC09M131576	0.427644	https://www.genecards.org/cgi-bin/carddisp.pl?gene=RAPGEF1
SLCO1A2	Solute Carrier Organic Anion Transporter Family Member 1A2	Protein Coding	P46721	52	GC12M021264	0.427644	https://www.genecards.org/cgi-bin/carddisp.pl?gene=SLCO1A2
STXBP3	Syntaxin Binding Protein 3	Protein Coding	O00186	52	GC01P108746	0.427644	https://www.genecards.org/cgi-bin/carddisp.pl?gene=STXBP3
VGF	VGF Nerve Growth Factor Inducible	Protein Coding	O15240	52	GC07M101162	0.427644	https://www.genecards.org/cgi-bin/carddisp.pl?gene=VGF
GAL3ST1	Galactose-3-O-Sulfotransferase 1	Protein Coding	Q99999	51	GC22M030554	0.427644	https://www.genecards.org/cgi-bin/carddisp.pl?gene=GAL3ST1
MTCH2	Mitochondrial Carrier 2	Protein Coding	Q9Y6C9	51	GC11M047604	0.427644	https://www.genecards.org/cgi-bin/carddisp.pl?gene=MTCH2
PDLIM5	PDZ And LIM Domain 5	Protein Coding	Q96HC4	51	GC04P094451	0.427644	https://www.genecards.org/cgi-bin/carddisp.pl?gene=PDLIM5
AP3S1	Adaptor Related Protein Complex 3 Subunit Sigma 1	Protein Coding	Q92572	50	GC05P115841	0.427644	https://www.genecards.org/cgi-bin/carddisp.pl?gene=AP3S1
ASPSCR1	ASPSCR1 Tether For SLC2A4, UBX Domain Containing	Protein Coding	Q9BZE9	50	GC17P081976	0.427644	https://www.genecards.org/cgi-bin/carddisp.pl?gene=ASPSCR1
PBX2	PBX Homeobox 2	Protein Coding	P40425	50	GC06M032184	0.427644	https://www.genecards.org/cgi-bin/carddisp.pl?gene=PBX2
CLCC1	Chloride Channel CLIC Like 1	Protein Coding	Q96S66	49	GC01M108881	0.427644	https://www.genecards.org/cgi-bin/carddisp.pl?gene=CLCC1
GNPDA2	Glucosamine-6-Phosphate Deaminase 2	Protein Coding	Q8TDQ7	49	GC04M044684	0.427644	https://www.genecards.org/cgi-bin/carddisp.pl?gene=GNPDA2
ICAM4	Intercellular Adhesion Molecule 4 (Landsteiner-Wiener Blood Group)	Protein Coding	Q14773	49	GC19P010286	0.427644	https://www.genecards.org/cgi-bin/carddisp.pl?gene=ICAM4
LIN7C	Lin-7 Homolog C, Crumbs Cell Polarity Complex Component	Protein Coding	Q9NUP9	49	GC11M027494	0.427644	https://www.genecards.org/cgi-bin/carddisp.pl?gene=LIN7C
PIGF	Phosphatidylinositol Glycan Anchor Biosynthesis Class F	Protein Coding	Q07326	49	GC02M046580	0.427644	https://www.genecards.org/cgi-bin/carddisp.pl?gene=PIGF
SRA1	Steroid Receptor RNA Activator 1	Protein Coding	Q9HD15	49	GC05M140537	0.427644	https://www.genecards.org/cgi-bin/carddisp.pl?gene=SRA1
ATG9B	Autophagy Related 9B	Protein Coding	Q674R7	48	GC07M151012	0.427644	https://www.genecards.org/cgi-bin/carddisp.pl?gene=ATG9B
KCTD15	Potassium Channel Tetramerization Domain Containing 15	Protein Coding	Q96SI1	48	GC19P142782	0.427644	https://www.genecards.org/cgi-bin/carddisp.pl?gene=KCTD15
SEC16B	SEC16 Homolog B, Endoplasmic Reticulum Export Factor	Protein Coding	Q96JE7	48	GC01M177923	0.427644	https://www.genecards.org/cgi-bin/carddisp.pl?gene=SEC16B
CDCA3	Cell Division Cycle Associated 3	Protein Coding	Q99618	47	GC12M006844	0.427644	https://www.genecards.org/cgi-bin/carddisp.pl?gene=CDCA3
SGSM2	Small G Protein Signaling Modulator 2	Protein Coding	O43147	47	GC17P002337	0.427644	https://www.genecards.org/cgi-bin/carddisp.pl?gene=SGSM2
ANGPTL2	Angiopoietin Like 2	Protein Coding	Q9UKU9	46	GC09M127087	0.427644	https://www.genecards.org/cgi-bin/carddisp.pl?gene=ANGPTL2
STXBP4	Syntaxin Binding Protein 4	Protein Coding	Q6ZWJ1	46	GC17P054968	0.427644	https://www.genecards.org/cgi-bin/carddisp.pl?gene=STXBP4
VPS13C	Vacuolar Protein Sorting 13 Homolog C	Protein Coding	Q709C8	46	GC15M061852	0.427644	https://www.genecards.org/cgi-bin/carddisp.pl?gene=VPS13C
APOC4	Apolipoprotein C4	Protein Coding	P55056	45	GC19P143135	0.427644	https://www.genecards.org/cgi-bin/carddisp.pl?gene=APOC4
CST1	Cystatin SN	Protein Coding	P01037	45	GC20M024174	0.427644	https://www.genecards.org/cgi-bin/carddisp.pl?gene=CST1
SNTG1	Syntrophin Gamma 1	Protein Coding	Q9NSN8	45	GC08P049909	0.427644	https://www.genecards.org/cgi-bin/carddisp.pl?gene=SNTG1
FAIM2	Fas Apoptotic Inhibitory Molecule 2	Protein Coding	Q9BWQ8	43	GC12M049866	0.427644	https://www.genecards.org/cgi-bin/carddisp.pl?gene=FAIM2
LEPROT	Leptin Receptor Overlapping Transcript	Protein Coding	O15243	43	GC01P065420	0.427644	https://www.genecards.org/cgi-bin/carddisp.pl?gene=LEPROT
SNX7	Sorting Nexin 7	Protein Coding	Q9UNH6	43	GC01P098590	0.427644	https://www.genecards.org/cgi-bin/carddisp.pl?gene=SNX7
CENPX	Centromere Protein X	Protein Coding	A8MT69	39	GC17M094501	0.427644	https://www.genecards.org/cgi-bin/carddisp.pl?gene=CENPX
C1orf167	Chromosome 1 Open Reading Frame 167	Protein Coding	Q5SNV9	36	GC01P011761	0.427644	https://www.genecards.org/cgi-bin/carddisp.pl?gene=C1orf167
MEG3	Maternally Expressed 3	RNA Gene		36	GC14P120211	0.427644	https://www.genecards.org/cgi-bin/carddisp.pl?gene=MEG3
MIR19A	MicroRNA 19a	RNA Gene		28	GC13P091732	0.427644	https://www.genecards.org/cgi-bin/carddisp.pl?gene=MIR19A
MT-TL1	Mitochondrially Encoded TRNA-Leu (UUA/G) 1	RNA Gene		25	GCMTP003232	0.427644	https://www.genecards.org/cgi-bin/carddisp.pl?gene=MT-TL1
RNY3	RNA, Ro60-Associated Y3	RNA Gene		24	GC07P163576	0.427644	https://www.genecards.org/cgi-bin/carddisp.pl?gene=RNY3
RNU1-4	RNA, U1 Small Nuclear 4	RNA Gene		14	GC01P016740	0.427644	https://www.genecards.org/cgi-bin/carddisp.pl?gene=RNU1-4
CRHR2	Corticotropin Releasing Hormone Receptor 2	Protein Coding	Q13324	56	GC07M030651	0.415335	https://www.genecards.org/cgi-bin/carddisp.pl?gene=CRHR2
PLEKHA1	Pleckstrin Homology Domain Containing A1	Protein Coding	Q9HB21	52	GC10P122374	0.415335	https://www.genecards.org/cgi-bin/carddisp.pl?gene=PLEKHA1
PROX1-AS1	PROX1 Antisense RNA 1	RNA Gene		22	GC01M213817	0.415335	https://www.genecards.org/cgi-bin/carddisp.pl?gene=PROX1-AS1
ACVR2B	Activin A Receptor Type 2B	Protein Coding	Q13705	62	GC03P038453	0.405698	https://www.genecards.org/cgi-bin/carddisp.pl?gene=ACVR2B
HMGB1	High Mobility Group Box 1	Protein Coding	P09429	62	GC13M030456	0.405698	https://www.genecards.org/cgi-bin/carddisp.pl?gene=HMGB1
GLUL	Glutamate-Ammonia Ligase	Protein Coding	P15104	61	GC01M182378	0.405698	https://www.genecards.org/cgi-bin/carddisp.pl?gene=GLUL
KIF11	Kinesin Family Member 11	Protein Coding	P52732	61	GC10P092574	0.405698	https://www.genecards.org/cgi-bin/carddisp.pl?gene=KIF11
EPHB1	EPH Receptor B1	Protein Coding	P54762	60	GC03P134795	0.405698	https://www.genecards.org/cgi-bin/carddisp.pl?gene=EPHB1
PAX5	Paired Box 5	Protein Coding	Q02548	60	GC09M037122	0.405698	https://www.genecards.org/cgi-bin/carddisp.pl?gene=PAX5
ARHGAP26	Rho GTPase Activating Protein 26	Protein Coding	Q9UNA1	58	GC05P142770	0.405698	https://www.genecards.org/cgi-bin/carddisp.pl?gene=ARHGAP26
DDOST	Dolichyl-Diphosphooligosaccharide--Protein Glycosyltransferase Non-Catalytic Subunit	Protein Coding	P39656	57	GC01M020651	0.405698	https://www.genecards.org/cgi-bin/carddisp.pl?gene=DDOST
HTR2C	5-Hydroxytryptamine Receptor 2C	Protein Coding	P28335	57	GC0XP114584	0.405698	https://www.genecards.org/cgi-bin/carddisp.pl?gene=HTR2C
HIPK2	Homeodomain Interacting Protein Kinase 2	Protein Coding	Q9H2X6	56	GC07M139561	0.405698	https://www.genecards.org/cgi-bin/carddisp.pl?gene=HIPK2
PDCD6IP	Programmed Cell Death 6 Interacting Protein	Protein Coding	Q8WUM4	56	GC03P033798	0.405698	https://www.genecards.org/cgi-bin/carddisp.pl?gene=PDCD6IP
PTPRG	Protein Tyrosine Phosphatase Receptor Type G	Protein Coding	P23470	56	GC03P061561	0.405698	https://www.genecards.org/cgi-bin/carddisp.pl?gene=PTPRG
PTPRU	Protein Tyrosine Phosphatase Receptor Type U	Protein Coding	Q92729	56	GC01P029236	0.405698	https://www.genecards.org/cgi-bin/carddisp.pl?gene=PTPRU
SLC22A2	Solute Carrier Family 22 Member 2	Protein Coding	O15244	56	GC06M160229	0.405698	https://www.genecards.org/cgi-bin/carddisp.pl?gene=SLC22A2
STX4	Syntaxin 4	Protein Coding	Q12846	56	GC16P113192	0.405698	https://www.genecards.org/cgi-bin/carddisp.pl?gene=STX4
UBR1	Ubiquitin Protein Ligase E3 Component N-Recognin 1	Protein Coding	Q8IWV7	56	GC15M042942	0.405698	https://www.genecards.org/cgi-bin/carddisp.pl?gene=UBR1
CAPNS1	Calpain Small Subunit 1	Protein Coding	P04632	55	GC19P142847	0.405698	https://www.genecards.org/cgi-bin/carddisp.pl?gene=CAPNS1
SLC2A10	Solute Carrier Family 2 Member 10	Protein Coding	O95528	55	GC20P051509	0.405698	https://www.genecards.org/cgi-bin/carddisp.pl?gene=SLC2A10
CXCR5	C-X-C Motif Chemokine Receptor 5	Protein Coding	P32302	54	GC11P124336	0.405698	https://www.genecards.org/cgi-bin/carddisp.pl?gene=CXCR5
SETBP1	SET Binding Protein 1	Protein Coding	Q9Y6X0	54	GC18P044680	0.405698	https://www.genecards.org/cgi-bin/carddisp.pl?gene=SETBP1
ATP8A1	ATPase Phospholipid Transporting 8A1	Protein Coding	Q9Y2Q0	53	GC04M042410	0.405698	https://www.genecards.org/cgi-bin/carddisp.pl?gene=ATP8A1
GJD2	Gap Junction Protein Delta 2	Protein Coding	Q9UKL4	53	GC15M034751	0.405698	https://www.genecards.org/cgi-bin/carddisp.pl?gene=GJD2
KLRK1	Killer Cell Lectin Like Receptor K1	Protein Coding	P26718	53	GC12M034546	0.405698	https://www.genecards.org/cgi-bin/carddisp.pl?gene=KLRK1
MAP3K13	Mitogen-Activated Protein Kinase Kinase Kinase 13	Protein Coding	O43283	53	GC03P185282	0.405698	https://www.genecards.org/cgi-bin/carddisp.pl?gene=MAP3K13
NDUFA5	NADH:Ubiquinone Oxidoreductase Subunit A5	Protein Coding	Q16718	53	GC07M123536	0.405698	https://www.genecards.org/cgi-bin/carddisp.pl?gene=NDUFA5
SYNE1	Spectrin Repeat Containing Nuclear Envelope Protein 1	Protein Coding	Q8NF91	53	GC06M152121	0.405698	https://www.genecards.org/cgi-bin/carddisp.pl?gene=SYNE1
TFB1M	Transcription Factor B1, Mitochondrial	Protein Coding	Q8WVM0	53	GC06M155247	0.405698	https://www.genecards.org/cgi-bin/carddisp.pl?gene=TFB1M
MAST4	Microtubule Associated Serine/Threonine Kinase Family Member 4	Protein Coding	O15021	52	GC05P066596	0.405698	https://www.genecards.org/cgi-bin/carddisp.pl?gene=MAST4
RGS7	Regulator Of G Protein Signaling 7	Protein Coding	P49802	52	GC01M240767	0.405698	https://www.genecards.org/cgi-bin/carddisp.pl?gene=RGS7
DAB2IP	DAB2 Interacting Protein	Protein Coding	Q5VWQ8	51	GC09P149365	0.405698	https://www.genecards.org/cgi-bin/carddisp.pl?gene=DAB2IP
KCNA10	Potassium Voltage-Gated Channel Subfamily A Member 10	Protein Coding	Q16322	50	GC01M110517	0.405698	https://www.genecards.org/cgi-bin/carddisp.pl?gene=KCNA10
PLB1	Phospholipase B1	Protein Coding	Q6P1J6	49	GC02P029400	0.405698	https://www.genecards.org/cgi-bin/carddisp.pl?gene=PLB1
RTN1	Reticulon 1	Protein Coding	Q16799	49	GC14M059595	0.405698	https://www.genecards.org/cgi-bin/carddisp.pl?gene=RTN1
SLC13A1	Solute Carrier Family 13 Member 1	Protein Coding	Q9BZW2	49	GC07M123113	0.405698	https://www.genecards.org/cgi-bin/carddisp.pl?gene=SLC13A1
SORCS2	Sortilin Related VPS10 Domain Containing Receptor 2	Protein Coding	Q96PQ0	49	GC04P009812	0.405698	https://www.genecards.org/cgi-bin/carddisp.pl?gene=SORCS2
PRPS1L1	Phosphoribosyl Pyrophosphate Synthetase 1 Like 1	Protein Coding	P21108	48	GC07M018026	0.405698	https://www.genecards.org/cgi-bin/carddisp.pl?gene=PRPS1L1
TRIB1	Tribbles Pseudokinase 1	Protein Coding	Q96RU8	48	GC08P125430	0.405698	https://www.genecards.org/cgi-bin/carddisp.pl?gene=TRIB1
CORO1C	Coronin 1C	Protein Coding	Q9ULV4	46	GC12M108645	0.405698	https://www.genecards.org/cgi-bin/carddisp.pl?gene=CORO1C
PPP1R3B	Protein Phosphatase 1 Regulatory Subunit 3B	Protein Coding	Q86XI6	46	GC08M009136	0.405698	https://www.genecards.org/cgi-bin/carddisp.pl?gene=PPP1R3B
GPR20	G Protein-Coupled Receptor 20	Protein Coding	Q99678	45	GC08M141356	0.405698	https://www.genecards.org/cgi-bin/carddisp.pl?gene=GPR20
SHISA9	Shisa Family Member 9	Protein Coding	B4DS77	43	GC16P012901	0.405698	https://www.genecards.org/cgi-bin/carddisp.pl?gene=SHISA9
MRPS33	Mitochondrial Ribosomal Protein S33	Protein Coding	Q9Y291	42	GC07M141100	0.405698	https://www.genecards.org/cgi-bin/carddisp.pl?gene=MRPS33
RTL1	Retrotransposon Gag Like 1	Protein Coding	A6NKG5	41	GC14M123226	0.405698	https://www.genecards.org/cgi-bin/carddisp.pl?gene=RTL1
CCDC60	Coiled-Coil Domain Containing 60	Protein Coding	Q8IWA6	40	GC12P119334	0.405698	https://www.genecards.org/cgi-bin/carddisp.pl?gene=CCDC60
CLEC14A	C-Type Lectin Domain Containing 14A	Protein Coding	Q86T13	40	GC14M038254	0.405698	https://www.genecards.org/cgi-bin/carddisp.pl?gene=CLEC14A
TMEM108	Transmembrane Protein 108	Protein Coding	Q6UXF1	40	GC03P133038	0.405698	https://www.genecards.org/cgi-bin/carddisp.pl?gene=TMEM108
CLEC2L	C-Type Lectin Domain Family 2 Member L	Protein Coding	P0C7M8	38	GC07P163369	0.405698	https://www.genecards.org/cgi-bin/carddisp.pl?gene=CLEC2L
VSIG10	V-Set And Immunoglobulin Domain Containing 10	Protein Coding	Q8N0Z9	38	GC12M118063	0.405698	https://www.genecards.org/cgi-bin/carddisp.pl?gene=VSIG10
CNBD1	Cyclic Nucleotide Binding Domain Containing 1	Protein Coding	Q8NA66	33	GC08P086866	0.405698	https://www.genecards.org/cgi-bin/carddisp.pl?gene=CNBD1
SNHG28	Small Nucleolar RNA Host Gene 28	RNA Gene	P0DPA3	30	GC01M159834	0.405698	https://www.genecards.org/cgi-bin/carddisp.pl?gene=SNHG28
LINC01565	Long Intergenic Non-Protein Coding RNA 1565	RNA Gene	O15544	28	GC03M132239	0.405698	https://www.genecards.org/cgi-bin/carddisp.pl?gene=LINC01565
SCARNA5	Small Cajal Body-Specific RNA 5	RNA Gene		28	GC02P233275	0.405698	https://www.genecards.org/cgi-bin/carddisp.pl?gene=SCARNA5
HCG27	HLA Complex Group 27	RNA Gene		26	GC06P031197	0.405698	https://www.genecards.org/cgi-bin/carddisp.pl?gene=HCG27
SNORD15A	Small Nucleolar RNA, C/D Box 15A	RNA Gene		25	GC11P075400	0.405698	https://www.genecards.org/cgi-bin/carddisp.pl?gene=SNORD15A
ADAMTS9-AS2	ADAMTS9 Antisense RNA 2	RNA Gene		24	GC03P064788	0.405698	https://www.genecards.org/cgi-bin/carddisp.pl?gene=ADAMTS9-AS2
ABHD17AP4	ABHD17A Pseudogene 4	Pseudogene		12	GC22M020667	0.405698	https://www.genecards.org/cgi-bin/carddisp.pl?gene=ABHD17AP4
PTMAP5	Prothymosin Alpha Pseudogene 5	Pseudogene		11	GC13P081689	0.405698	https://www.genecards.org/cgi-bin/carddisp.pl?gene=PTMAP5
ARF4P4	ARF GTPase 4 Pseudogene 4	Pseudogene		8	GC13P080888	0.405698	https://www.genecards.org/cgi-bin/carddisp.pl?gene=ARF4P4
CHORDC1P4	CHORDC1 Pseudogene 4	Pseudogene		7	GC18M003966	0.405698	https://www.genecards.org/cgi-bin/carddisp.pl?gene=CHORDC1P4
RPL9P23	Ribosomal Protein L9 Pseudogene 23	Pseudogene		7	GC11P041536	0.405698	https://www.genecards.org/cgi-bin/carddisp.pl?gene=RPL9P23
RPS12P5	Ribosomal Protein S12 Pseudogene 5	Pseudogene		7	GC03P029429	0.405698	https://www.genecards.org/cgi-bin/carddisp.pl?gene=RPS12P5
BBS10	Bardet-Biedl Syndrome 10	Protein Coding	Q8TAM1	52	GC12M076344	0.389378	https://www.genecards.org/cgi-bin/carddisp.pl?gene=BBS10
ROCK1	Rho Associated Coiled-Coil Containing Protein Kinase 1	Protein Coding	Q13464	62	GC18M037168	0.382496	https://www.genecards.org/cgi-bin/carddisp.pl?gene=ROCK1
CCND2	Cyclin D2	Protein Coding	P30279	61	GC12P068218	0.382496	https://www.genecards.org/cgi-bin/carddisp.pl?gene=CCND2
NRG1	Neuregulin 1	Protein Coding	Q02297	61	GC08P031639	0.382496	https://www.genecards.org/cgi-bin/carddisp.pl?gene=NRG1
MALT1	MALT1 Paracaspase	Protein Coding	Q9UDY8	60	GC18P058671	0.382496	https://www.genecards.org/cgi-bin/carddisp.pl?gene=MALT1
CPB2	Carboxypeptidase B2	Protein Coding	Q96IY4	57	GC13M046053	0.382496	https://www.genecards.org/cgi-bin/carddisp.pl?gene=CPB2
MTRR	5-Methyltetrahydrofolate-Homocysteine Methyltransferase Reductase	Protein Coding	Q9UBK8	57	GC05P007851	0.382496	https://www.genecards.org/cgi-bin/carddisp.pl?gene=MTRR
PLAUR	Plasminogen Activator, Urokinase Receptor	Protein Coding	Q03405	57	GC19M043646	0.382496	https://www.genecards.org/cgi-bin/carddisp.pl?gene=PLAUR
MFGE8	Milk Fat Globule EGF And Factor V/VIII Domain Containing	Protein Coding	Q08431	56	GC15M088898	0.382496	https://www.genecards.org/cgi-bin/carddisp.pl?gene=MFGE8
NID1	Nidogen 1	Protein Coding	P14543	56	GC01M235975	0.382496	https://www.genecards.org/cgi-bin/carddisp.pl?gene=NID1
POU2F1	POU Class 2 Homeobox 1	Protein Coding	P14859	56	GC01P174305	0.382496	https://www.genecards.org/cgi-bin/carddisp.pl?gene=POU2F1
SLC22A3	Solute Carrier Family 22 Member 3	Protein Coding	O75751	56	GC06P160348	0.382496	https://www.genecards.org/cgi-bin/carddisp.pl?gene=SLC22A3
TREM1	Triggering Receptor Expressed On Myeloid Cells 1	Protein Coding	Q9NP99	55	GC06M041267	0.382496	https://www.genecards.org/cgi-bin/carddisp.pl?gene=TREM1
BAZ1B	Bromodomain Adjacent To Zinc Finger Domain 1B	Protein Coding	Q9UIG0	54	GC07M073440	0.382496	https://www.genecards.org/cgi-bin/carddisp.pl?gene=BAZ1B
PAM	Peptidylglycine Alpha-Amidating Monooxygenase	Protein Coding	P19021	54	GC05P102753	0.382496	https://www.genecards.org/cgi-bin/carddisp.pl?gene=PAM
PPP2R2C	Protein Phosphatase 2 Regulatory Subunit Bgamma	Protein Coding	Q9Y2T4	54	GC04M006322	0.382496	https://www.genecards.org/cgi-bin/carddisp.pl?gene=PPP2R2C
CRY2	Cryptochrome Circadian Regulator 2	Protein Coding	Q49AN0	53	GC11P048646	0.382496	https://www.genecards.org/cgi-bin/carddisp.pl?gene=CRY2
CETN3	Centrin 3	Protein Coding	O15182	52	GC05M090392	0.382496	https://www.genecards.org/cgi-bin/carddisp.pl?gene=CETN3
DNAJC3	DnaJ Heat Shock Protein Family (Hsp40) Member C3	Protein Coding	Q13217	52	GC13P095677	0.382496	https://www.genecards.org/cgi-bin/carddisp.pl?gene=DNAJC3
SCG5	Secretogranin V	Protein Coding	P05408	52	GC15P032641	0.382496	https://www.genecards.org/cgi-bin/carddisp.pl?gene=SCG5
SPTLC3	Serine Palmitoyltransferase Long Chain Base Subunit 3	Protein Coding	Q9NUV7	52	GC20P013008	0.382496	https://www.genecards.org/cgi-bin/carddisp.pl?gene=SPTLC3
TIMP4	TIMP Metallopeptidase Inhibitor 4	Protein Coding	Q99727	52	GC03M012153	0.382496	https://www.genecards.org/cgi-bin/carddisp.pl?gene=TIMP4
OASL	2'-5'-Oligoadenylate Synthetase Like	Protein Coding	Q15646	51	GC12M124481	0.382496	https://www.genecards.org/cgi-bin/carddisp.pl?gene=OASL
ARHGEF11	Rho Guanine Nucleotide Exchange Factor 11	Protein Coding	O15085	50	GC01M156934	0.382496	https://www.genecards.org/cgi-bin/carddisp.pl?gene=ARHGEF11
LRG1	Leucine Rich Alpha-2-Glycoprotein 1	Protein Coding	P02750	50	GC19M104127	0.382496	https://www.genecards.org/cgi-bin/carddisp.pl?gene=LRG1
PHOSPHO1	Phosphoethanolamine/Phosphocholine Phosphatase 1	Protein Coding	Q8TCT1	48	GC17M049223	0.382496	https://www.genecards.org/cgi-bin/carddisp.pl?gene=PHOSPHO1
SFRP5	Secreted Frizzled Related Protein 5	Protein Coding	Q5T4F7	48	GC10M097766	0.382496	https://www.genecards.org/cgi-bin/carddisp.pl?gene=SFRP5
GIGYF1	GRB10 Interacting GYF Protein 1	Protein Coding	O75420	47	GC07M100679	0.382496	https://www.genecards.org/cgi-bin/carddisp.pl?gene=GIGYF1
IFNL3	Interferon Lambda 3	Protein Coding	Q8IZI9	47	GC19M039243	0.382496	https://www.genecards.org/cgi-bin/carddisp.pl?gene=IFNL3
PSD3	Pleckstrin And Sec7 Domain Containing 3	Protein Coding	Q9NYI0	47	GC08M018527	0.382496	https://www.genecards.org/cgi-bin/carddisp.pl?gene=PSD3
TNMD	Tenomodulin	Protein Coding	Q9H2S6	45	GC0XP100584	0.382496	https://www.genecards.org/cgi-bin/carddisp.pl?gene=TNMD
HOOK2	Hook Microtubule Tethering Protein 2	Protein Coding	Q96ED9	44	GC19M104446	0.382496	https://www.genecards.org/cgi-bin/carddisp.pl?gene=HOOK2
ADAM30	ADAM Metallopeptidase Domain 30	Protein Coding	Q9UKF2	43	GC01M119893	0.382496	https://www.genecards.org/cgi-bin/carddisp.pl?gene=ADAM30
AKNAD1	AKNA Domain Containing 1	Protein Coding	Q5T1N1	43	GC01M108816	0.382496	https://www.genecards.org/cgi-bin/carddisp.pl?gene=AKNAD1
STK32C	Serine/Threonine Kinase 32C	Protein Coding	Q86UX6	41	GC10M132207	0.382496	https://www.genecards.org/cgi-bin/carddisp.pl?gene=STK32C
MIR181A2	MicroRNA 181a-2	RNA Gene		28	GC09P124692	0.382496	https://www.genecards.org/cgi-bin/carddisp.pl?gene=MIR181A2
MIR377	MicroRNA 377	RNA Gene		27	GC14P120232	0.382496	https://www.genecards.org/cgi-bin/carddisp.pl?gene=MIR377
MT-TK	Mitochondrially Encoded TRNA-Lys (AAA/G)	RNA Gene		22	GCMTP008297	0.382496	https://www.genecards.org/cgi-bin/carddisp.pl?gene=MT-TK
CPEB2-DT	CPEB2 Divergent Transcript	RNA Gene		14	GC04M014909	0.382496	https://www.genecards.org/cgi-bin/carddisp.pl?gene=CPEB2-DT
NT5E	5'-Nucleotidase Ecto	Protein Coding	P21589	65	GC06P085449	0.357792	https://www.genecards.org/cgi-bin/carddisp.pl?gene=NT5E
RAC1	Rac Family Small GTPase 1	Protein Coding	P63000	62	GC07P017475	0.357792	https://www.genecards.org/cgi-bin/carddisp.pl?gene=RAC1
CD44	CD44 Molecule (IN Blood Group)	Protein Coding	P16070	61	GC11P035139	0.357792	https://www.genecards.org/cgi-bin/carddisp.pl?gene=CD44
CD79A	CD79a Molecule	Protein Coding	P11912	61	GC19P041877	0.357792	https://www.genecards.org/cgi-bin/carddisp.pl?gene=CD79A
MUSK	Muscle Associated Receptor Tyrosine Kinase	Protein Coding	O15146	61	GC09P110668	0.357792	https://www.genecards.org/cgi-bin/carddisp.pl?gene=MUSK
ADORA2A	Adenosine A2a Receptor	Protein Coding	P29274	60	GC22P024417	0.357792	https://www.genecards.org/cgi-bin/carddisp.pl?gene=ADORA2A
ANXA2	Annexin A2	Protein Coding	P07355	60	GC15M060347	0.357792	https://www.genecards.org/cgi-bin/carddisp.pl?gene=ANXA2
CLU	Clusterin	Protein Coding	P10909	60	GC08M027596	0.357792	https://www.genecards.org/cgi-bin/carddisp.pl?gene=CLU
NR4A2	Nuclear Receptor Subfamily 4 Group A Member 2	Protein Coding	P43354	59	GC02M156324	0.357792	https://www.genecards.org/cgi-bin/carddisp.pl?gene=NR4A2
NDUFS8	NADH:Ubiquinone Oxidoreductase Core Subunit S8	Protein Coding	O00217	57	GC11P068030	0.357792	https://www.genecards.org/cgi-bin/carddisp.pl?gene=NDUFS8
SFTPD	Surfactant Protein D	Protein Coding	P35247	57	GC10M079937	0.357792	https://www.genecards.org/cgi-bin/carddisp.pl?gene=SFTPD
SOX5	SRY-Box Transcription Factor 5	Protein Coding	P35711	57	GC12M023529	0.357792	https://www.genecards.org/cgi-bin/carddisp.pl?gene=SOX5
BAG3	BAG Cochaperone 3	Protein Coding	O95817	56	GC10P119651	0.357792	https://www.genecards.org/cgi-bin/carddisp.pl?gene=BAG3
GRB10	Growth Factor Receptor Bound Protein 10	Protein Coding	Q13322	56	GC07M050590	0.357792	https://www.genecards.org/cgi-bin/carddisp.pl?gene=GRB10
LBP	Lipopolysaccharide Binding Protein	Protein Coding	P18428	56	GC20P038346	0.357792	https://www.genecards.org/cgi-bin/carddisp.pl?gene=LBP
TLN1	Talin 1	Protein Coding	Q9Y490	56	GC09M035696	0.357792	https://www.genecards.org/cgi-bin/carddisp.pl?gene=TLN1
VAV3	Vav Guanine Nucleotide Exchange Factor 3	Protein Coding	Q9UKW4	56	GC01M107571	0.357792	https://www.genecards.org/cgi-bin/carddisp.pl?gene=VAV3
DDIT4	DNA Damage Inducible Transcript 4	Protein Coding	Q9NX09	55	GC10P072273	0.357792	https://www.genecards.org/cgi-bin/carddisp.pl?gene=DDIT4
SLC22A1	Solute Carrier Family 22 Member 1	Protein Coding	O15245	55	GC06P160121	0.357792	https://www.genecards.org/cgi-bin/carddisp.pl?gene=SLC22A1
MTNR1A	Melatonin Receptor 1A	Protein Coding	P48039	54	GC04M186533	0.357792	https://www.genecards.org/cgi-bin/carddisp.pl?gene=MTNR1A
AIM2	Absent In Melanoma 2	Protein Coding	O14862	53	GC01M166455	0.357792	https://www.genecards.org/cgi-bin/carddisp.pl?gene=AIM2
TNRC6A	Trinucleotide Repeat Containing Adaptor 6A	Protein Coding	Q8NDV7	53	GC16P112870	0.357792	https://www.genecards.org/cgi-bin/carddisp.pl?gene=TNRC6A
AGR2	Anterior Gradient 2, Protein Disulphide Isomerase Family Member	Protein Coding	O95994	52	GC07M017551	0.357792	https://www.genecards.org/cgi-bin/carddisp.pl?gene=AGR2
SULT4A1	Sulfotransferase Family 4A Member 1	Protein Coding	Q9BR01	52	GC22M043824	0.357792	https://www.genecards.org/cgi-bin/carddisp.pl?gene=SULT4A1
SYT4	Synaptotagmin 4	Protein Coding	Q9H2B2	52	GC18M043267	0.357792	https://www.genecards.org/cgi-bin/carddisp.pl?gene=SYT4
INTS8	Integrator Complex Subunit 8	Protein Coding	Q75QN2	51	GC08P094813	0.357792	https://www.genecards.org/cgi-bin/carddisp.pl?gene=INTS8
SLC24A2	Solute Carrier Family 24 Member 2	Protein Coding	Q9UI40	51	GC09M019507	0.357792	https://www.genecards.org/cgi-bin/carddisp.pl?gene=SLC24A2
GALNT14	Polypeptide N-Acetylgalactosaminyltransferase 14	Protein Coding	Q96FL9	50	GC02M030888	0.357792	https://www.genecards.org/cgi-bin/carddisp.pl?gene=GALNT14
CCL18	C-C Motif Chemokine Ligand 18	Protein Coding	P55774	49	GC17P036064	0.357792	https://www.genecards.org/cgi-bin/carddisp.pl?gene=CCL18
CLEC6A	C-Type Lectin Domain Containing 6A	Protein Coding	Q6EIG7	49	GC12P008455	0.357792	https://www.genecards.org/cgi-bin/carddisp.pl?gene=CLEC6A
ME1	Malic Enzyme 1	Protein Coding	P48163	49	GC06M083210	0.357792	https://www.genecards.org/cgi-bin/carddisp.pl?gene=ME1
SVEP1	Sushi, Von Willebrand Factor Type A, EGF And Pentraxin Domain Containing 1	Protein Coding	Q4LDE5	49	GC09M110365	0.357792	https://www.genecards.org/cgi-bin/carddisp.pl?gene=SVEP1
AGR3	Anterior Gradient 3, Protein Disulphide Isomerase Family Member	Protein Coding	Q8TD06	47	GC07M016854	0.357792	https://www.genecards.org/cgi-bin/carddisp.pl?gene=AGR3
CAPN13	Calpain 13	Protein Coding	Q6MZZ7	47	GC02M030722	0.357792	https://www.genecards.org/cgi-bin/carddisp.pl?gene=CAPN13
ASCL2	Achaete-Scute Family BHLH Transcription Factor 2	Protein Coding	Q99929	46	GC11M014042	0.357792	https://www.genecards.org/cgi-bin/carddisp.pl?gene=ASCL2
METRNL	Meteorin Like, Glial Cell Differentiation Regulator	Protein Coding	Q641Q3	46	GC17P083079	0.357792	https://www.genecards.org/cgi-bin/carddisp.pl?gene=METRNL
TMEM175	Transmembrane Protein 175	Protein Coding	Q9BSA9	46	GC04P000932	0.357792	https://www.genecards.org/cgi-bin/carddisp.pl?gene=TMEM175
C1QL3	Complement C1q Like 3	Protein Coding	Q5VWW1	45	GC10M016513	0.357792	https://www.genecards.org/cgi-bin/carddisp.pl?gene=C1QL3
NDFIP2	Nedd4 Family Interacting Protein 2	Protein Coding	Q9NV92	45	GC13P079481	0.357792	https://www.genecards.org/cgi-bin/carddisp.pl?gene=NDFIP2
HECW1	HECT, C2 And WW Domain Containing E3 Ubiquitin Protein Ligase 1	Protein Coding	Q76N89	44	GC07P043112	0.357792	https://www.genecards.org/cgi-bin/carddisp.pl?gene=HECW1
MT-ND4	Mitochondrially Encoded NADH:Ubiquinone Oxidoreductase Core Subunit 4	Protein Coding	P03905	43	GCMTP010762	0.357792	https://www.genecards.org/cgi-bin/carddisp.pl?gene=MT-ND4
PLIN5	Perilipin 5	Protein Coding	Q00G26	43	GC19M004522	0.357792	https://www.genecards.org/cgi-bin/carddisp.pl?gene=PLIN5
MIRLET7C	MicroRNA Let-7c	RNA Gene		30	GC21P020733	0.357792	https://www.genecards.org/cgi-bin/carddisp.pl?gene=MIRLET7C
HULC	Hepatocellular Carcinoma Up-Regulated Long Non-Coding RNA	RNA Gene		29	GC06P009057	0.357792	https://www.genecards.org/cgi-bin/carddisp.pl?gene=HULC
MIR92A1	MicroRNA 92a-1	RNA Gene		28	GC13P091730	0.357792	https://www.genecards.org/cgi-bin/carddisp.pl?gene=MIR92A1
LINC01116	Long Intergenic Non-Protein Coding RNA 1116	RNA Gene		25	GC02M176629	0.357792	https://www.genecards.org/cgi-bin/carddisp.pl?gene=LINC01116
MIR383	MicroRNA 383	RNA Gene		25	GC08M014853	0.357792	https://www.genecards.org/cgi-bin/carddisp.pl?gene=MIR383
MIR92A2	MicroRNA 92a-2	RNA Gene		23	GC0XM135347	0.357792	https://www.genecards.org/cgi-bin/carddisp.pl?gene=MIR92A2
MT-TE	Mitochondrially Encoded TRNA-Glu (GAA/G)	RNA Gene		22	GCMTM014676	0.357792	https://www.genecards.org/cgi-bin/carddisp.pl?gene=MT-TE
PWAR1	Prader Willi/Angelman Region RNA 1	RNA Gene		22	GC15P025135	0.357792	https://www.genecards.org/cgi-bin/carddisp.pl?gene=PWAR1
MT-TQ	Mitochondrially Encoded TRNA-Gln (CAA/G)	RNA Gene		21	GCMTM004331	0.357792	https://www.genecards.org/cgi-bin/carddisp.pl?gene=MT-TQ
MT-TR	Mitochondrially Encoded TRNA-Arg (CGN)	RNA Gene		20	GCMTP010407	0.357792	https://www.genecards.org/cgi-bin/carddisp.pl?gene=MT-TR
LOC101929710	Uncharacterized LOC101929710	RNA Gene		19	GC05P095962	0.357792	https://www.genecards.org/cgi-bin/carddisp.pl?gene=LOC101929710
PANDAR	Promoter Of CDKN1A Antisense DNA Damage Activated RNA	RNA Gene		19	GC06M036673	0.357792	https://www.genecards.org/cgi-bin/carddisp.pl?gene=PANDAR
TRE-TTC3-1	TRNA-Glu (Anticodon TTC) 3-1	RNA Gene		16	GC01P068562	0.357792	https://www.genecards.org/cgi-bin/carddisp.pl?gene=TRE-TTC3-1
HMGA2-AS1	HMGA2 Antisense RNA 1	RNA Gene		15	GC12M065852	0.357792	https://www.genecards.org/cgi-bin/carddisp.pl?gene=HMGA2-AS1
MSBP2	Minisatellite Binding Protein 2	Protein Coding		5	GC00U990214	0.357792	https://www.genecards.org/cgi-bin/carddisp.pl?gene=MSBP2
LOC112081413	Sharpr-MPRA Regulatory Region 5992	Functional Element		2	GC11P103524	0.357792	https://www.genecards.org/cgi-bin/carddisp.pl?gene=LOC112081413
NOD2	Nucleotide Binding Oligomerization Domain Containing 2	Protein Coding	Q9HC29	60	GC16P050693	0.354549	https://www.genecards.org/cgi-bin/carddisp.pl?gene=NOD2
ETV1	ETS Variant Transcription Factor 1	Protein Coding	P50549	57	GC07M013891	0.354549	https://www.genecards.org/cgi-bin/carddisp.pl?gene=ETV1
LPP	LIM Domain Containing Preferred Translocation Partner In Lipoma	Protein Coding	Q93052	57	GC03P188153	0.354549	https://www.genecards.org/cgi-bin/carddisp.pl?gene=LPP
FAF1	Fas Associated Factor 1	Protein Coding	Q9UNN5	54	GC01M050439	0.354549	https://www.genecards.org/cgi-bin/carddisp.pl?gene=FAF1
VPS33B	VPS33B Late Endosome And Lysosome Associated	Protein Coding	Q9H267	54	GC15M090998	0.354549	https://www.genecards.org/cgi-bin/carddisp.pl?gene=VPS33B
TLE4	TLE Family Member 4, Transcriptional Corepressor	Protein Coding	Q04727	53	GC09P079571	0.354549	https://www.genecards.org/cgi-bin/carddisp.pl?gene=TLE4
RNF6	Ring Finger Protein 6	Protein Coding	Q9Y252	50	GC13M026132	0.354549	https://www.genecards.org/cgi-bin/carddisp.pl?gene=RNF6
SSR1	Signal Sequence Receptor Subunit 1	Protein Coding	P43307	50	GC06M007268	0.354549	https://www.genecards.org/cgi-bin/carddisp.pl?gene=SSR1
IL20RA	Interleukin 20 Receptor Subunit Alpha	Protein Coding	Q9UHF4	48	GC06M136999	0.354549	https://www.genecards.org/cgi-bin/carddisp.pl?gene=IL20RA
MPHOSPH9	M-Phase Phosphoprotein 9	Protein Coding	Q99550	46	GC12M124539	0.354549	https://www.genecards.org/cgi-bin/carddisp.pl?gene=MPHOSPH9
TCF19	Transcription Factor 19	Protein Coding	Q9Y242	45	GC06P173069	0.354549	https://www.genecards.org/cgi-bin/carddisp.pl?gene=TCF19
CENPW	Centromere Protein W	Protein Coding	Q5EE01	41	GC06P174202	0.354549	https://www.genecards.org/cgi-bin/carddisp.pl?gene=CENPW
FAM241B	Family With Sequence Similarity 241 Member B	Protein Coding	Q96D05	41	GC10P069693	0.354549	https://www.genecards.org/cgi-bin/carddisp.pl?gene=FAM241B
LINC02912	Long Intergenic Non-Protein Coding RNA 2912	RNA Gene	Q8N9X5	26	GC08M137361	0.354549	https://www.genecards.org/cgi-bin/carddisp.pl?gene=LINC02912
TLE1-DT	TLE1 Divergent Transcript	RNA Gene		13	GC09P081690	0.354549	https://www.genecards.org/cgi-bin/carddisp.pl?gene=TLE1-DT
MDM2	MDM2 Proto-Oncogene	Protein Coding	Q00987	67	GC12P068808	0.331251	https://www.genecards.org/cgi-bin/carddisp.pl?gene=MDM2
TNFAIP3	TNF Alpha Induced Protein 3	Protein Coding	P21580	62	GC06P137866	0.331251	https://www.genecards.org/cgi-bin/carddisp.pl?gene=TNFAIP3
AHR	Aryl Hydrocarbon Receptor	Protein Coding	P35869	61	GC07P016916	0.331251	https://www.genecards.org/cgi-bin/carddisp.pl?gene=AHR
CAV1	Caveolin 1	Protein Coding	Q03135	61	GC07P116524	0.331251	https://www.genecards.org/cgi-bin/carddisp.pl?gene=CAV1
DLG4	Discs Large MAGUK Scaffold Protein 4	Protein Coding	P78352	61	GC17M092409	0.331251	https://www.genecards.org/cgi-bin/carddisp.pl?gene=DLG4
GRN	Granulin Precursor	Protein Coding	P28799	61	GC17P044345	0.331251	https://www.genecards.org/cgi-bin/carddisp.pl?gene=GRN
NR2F2	Nuclear Receptor Subfamily 2 Group F Member 2	Protein Coding	P24468	61	GC15P096325	0.331251	https://www.genecards.org/cgi-bin/carddisp.pl?gene=NR2F2
CCR5	C-C Motif Chemokine Receptor 5	Protein Coding	P51681	60	GC03P063059	0.331251	https://www.genecards.org/cgi-bin/carddisp.pl?gene=CCR5
KLK1	Kallikrein 1	Protein Coding	P06870	60	GC19M050819	0.331251	https://www.genecards.org/cgi-bin/carddisp.pl?gene=KLK1
MBL2	Mannose Binding Lectin 2	Protein Coding	P11226	60	GC10M052760	0.331251	https://www.genecards.org/cgi-bin/carddisp.pl?gene=MBL2
MYH9	Myosin Heavy Chain 9	Protein Coding	P35579	60	GC22M036281	0.331251	https://www.genecards.org/cgi-bin/carddisp.pl?gene=MYH9
PINK1	PTEN Induced Kinase 1	Protein Coding	Q9BXM7	60	GC01P068700	0.331251	https://www.genecards.org/cgi-bin/carddisp.pl?gene=PINK1
CD14	CD14 Molecule	Protein Coding	P08571	59	GC05M140631	0.331251	https://www.genecards.org/cgi-bin/carddisp.pl?gene=CD14
HMGCS2	3-Hydroxy-3-Methylglutaryl-CoA Synthase 2	Protein Coding	P54868	59	GC01M119747	0.331251	https://www.genecards.org/cgi-bin/carddisp.pl?gene=HMGCS2
IRAK3	Interleukin 1 Receptor Associated Kinase 3	Protein Coding	Q9Y616	59	GC12P070566	0.331251	https://www.genecards.org/cgi-bin/carddisp.pl?gene=IRAK3
P2RY1	Purinergic Receptor P2Y1	Protein Coding	P47900	59	GC03P152835	0.331251	https://www.genecards.org/cgi-bin/carddisp.pl?gene=P2RY1
PBRM1	Polybromo 1	Protein Coding	Q86U86	59	GC03M052545	0.331251	https://www.genecards.org/cgi-bin/carddisp.pl?gene=PBRM1
SOX2	SRY-Box Transcription Factor 2	Protein Coding	P48431	59	GC03P181711	0.331251	https://www.genecards.org/cgi-bin/carddisp.pl?gene=SOX2
CHIT1	Chitinase 1	Protein Coding	Q13231	57	GC01M203213	0.331251	https://www.genecards.org/cgi-bin/carddisp.pl?gene=CHIT1
F2RL1	F2R Like Trypsin Receptor 1	Protein Coding	P55085	57	GC05P076818	0.331251	https://www.genecards.org/cgi-bin/carddisp.pl?gene=F2RL1
ABCC5	ATP Binding Cassette Subfamily C Member 5	Protein Coding	O15440	56	GC03M183919	0.331251	https://www.genecards.org/cgi-bin/carddisp.pl?gene=ABCC5
ATP6V0A2	ATPase H+ Transporting V0 Subunit A2	Protein Coding	Q9Y487	56	GC12P123712	0.331251	https://www.genecards.org/cgi-bin/carddisp.pl?gene=ATP6V0A2
BCAR1	BCAR1 Scaffold Protein, Cas Family Member	Protein Coding	P56945	56	GC16M075228	0.331251	https://www.genecards.org/cgi-bin/carddisp.pl?gene=BCAR1
CYB5A	Cytochrome B5 Type A	Protein Coding	P00167	56	GC18M074250	0.331251	https://www.genecards.org/cgi-bin/carddisp.pl?gene=CYB5A
MGP	Matrix Gla Protein	Protein Coding	P08493	56	GC12M034613	0.331251	https://www.genecards.org/cgi-bin/carddisp.pl?gene=MGP
SRF	Serum Response Factor	Protein Coding	P11831	56	GC06P043171	0.331251	https://www.genecards.org/cgi-bin/carddisp.pl?gene=SRF
ELOVL5	ELOVL Fatty Acid Elongase 5	Protein Coding	Q9NYP7	55	GC06M053267	0.331251	https://www.genecards.org/cgi-bin/carddisp.pl?gene=ELOVL5
CNDP1	Carnosine Dipeptidase 1	Protein Coding	Q96KN2	54	GC18P074534	0.331251	https://www.genecards.org/cgi-bin/carddisp.pl?gene=CNDP1
GNL3	G Protein Nucleolar 3	Protein Coding	Q9BVP2	54	GC03P052681	0.331251	https://www.genecards.org/cgi-bin/carddisp.pl?gene=GNL3
RFC4	Replication Factor C Subunit 4	Protein Coding	P35249	54	GC03M186789	0.331251	https://www.genecards.org/cgi-bin/carddisp.pl?gene=RFC4
ESAM	Endothelial Cell Adhesion Molecule	Protein Coding	Q96AP7	53	GC11M124752	0.331251	https://www.genecards.org/cgi-bin/carddisp.pl?gene=ESAM
EXOC4	Exocyst Complex Component 4	Protein Coding	Q96A65	53	GC07P133253	0.331251	https://www.genecards.org/cgi-bin/carddisp.pl?gene=EXOC4
HOXA5	Homeobox A5	Protein Coding	P20719	53	GC07M028168	0.331251	https://www.genecards.org/cgi-bin/carddisp.pl?gene=HOXA5
HSD17B6	Hydroxysteroid 17-Beta Dehydrogenase 6	Protein Coding	O14756	53	GC12P056752	0.331251	https://www.genecards.org/cgi-bin/carddisp.pl?gene=HSD17B6
OGA	O-GlcNAcase	Protein Coding	O60502	53	GC10M101785	0.331251	https://www.genecards.org/cgi-bin/carddisp.pl?gene=OGA
ALMS1	ALMS1 Centrosome And Basal Body Associated Protein	Protein Coding	Q8TCU4	52	GC02P073385	0.331251	https://www.genecards.org/cgi-bin/carddisp.pl?gene=ALMS1
CDK11A	Cyclin Dependent Kinase 11A	Protein Coding	Q9UQ88	51	GC01M001702	0.331251	https://www.genecards.org/cgi-bin/carddisp.pl?gene=CDK11A
KIR3DL1	Killer Cell Immunoglobulin Like Receptor, Three Ig Domains And Long Cytoplasmic Tail 1	Protein Coding	P43629	51	GC19P143552	0.331251	https://www.genecards.org/cgi-bin/carddisp.pl?gene=KIR3DL1
ASAP1	ArfGAP With SH3 Domain, Ankyrin Repeat And PH Domain 1	Protein Coding	Q9ULH1	50	GC08M130052	0.331251	https://www.genecards.org/cgi-bin/carddisp.pl?gene=ASAP1
MGAT4A	Alpha-1,3-Mannosyl-Glycoprotein 4-Beta-N-Acetylglucosaminyltransferase A	Protein Coding	Q9UM21	50	GC02M098619	0.331251	https://www.genecards.org/cgi-bin/carddisp.pl?gene=MGAT4A
TLE3	TLE Family Member 3, Transcriptional Corepressor	Protein Coding	Q04726	50	GC15M070047	0.331251	https://www.genecards.org/cgi-bin/carddisp.pl?gene=TLE3
DDX21	DExD-Box Helicase 21	Protein Coding	Q9NR30	49	GC10P068956	0.331251	https://www.genecards.org/cgi-bin/carddisp.pl?gene=DDX21
NMU	Neuromedin U	Protein Coding	P48645	49	GC04M055595	0.331251	https://www.genecards.org/cgi-bin/carddisp.pl?gene=NMU
YTHDF2	YTH N6-Methyladenosine RNA Binding Protein F2	Protein Coding	Q9Y5A9	49	GC01P069195	0.331251	https://www.genecards.org/cgi-bin/carddisp.pl?gene=YTHDF2
GAS2	Growth Arrest Specific 2	Protein Coding	O43903	48	GC11P022679	0.331251	https://www.genecards.org/cgi-bin/carddisp.pl?gene=GAS2
MRPS9	Mitochondrial Ribosomal Protein S9	Protein Coding	P82933	48	GC02P105058	0.331251	https://www.genecards.org/cgi-bin/carddisp.pl?gene=MRPS9
SESN3	Sestrin 3	Protein Coding	P58005	48	GC11M137124	0.331251	https://www.genecards.org/cgi-bin/carddisp.pl?gene=SESN3
UBE2Z	Ubiquitin Conjugating Enzyme E2 Z	Protein Coding	Q9H832	48	GC17P048908	0.331251	https://www.genecards.org/cgi-bin/carddisp.pl?gene=UBE2Z
LRGUK	Leucine Rich Repeats And Guanylate Kinase Domain Containing	Protein Coding	Q96M69	46	GC07P163221	0.331251	https://www.genecards.org/cgi-bin/carddisp.pl?gene=LRGUK
PPM1E	Protein Phosphatase, Mg2+/Mn2+ Dependent 1E	Protein Coding	Q8WY54	46	GC17P144859	0.331251	https://www.genecards.org/cgi-bin/carddisp.pl?gene=PPM1E
RNF10	Ring Finger Protein 10	Protein Coding	Q8N5U6	46	GC12P120636	0.331251	https://www.genecards.org/cgi-bin/carddisp.pl?gene=RNF10
COBLL1	Cordon-Bleu WH2 Repeat Protein Like 1	Protein Coding	Q53SF7	45	GC02M164654	0.331251	https://www.genecards.org/cgi-bin/carddisp.pl?gene=COBLL1
GCC1	GRIP And Coiled-Coil Domain Containing 1	Protein Coding	Q96CN9	45	GC07M127580	0.331251	https://www.genecards.org/cgi-bin/carddisp.pl?gene=GCC1
RBMS2	RNA Binding Motif Single Stranded Interacting Protein 2	Protein Coding	Q15434	44	GC12P069921	0.331251	https://www.genecards.org/cgi-bin/carddisp.pl?gene=RBMS2
ACOT1	Acyl-CoA Thioesterase 1	Protein Coding	Q86TX2	43	GC14P073565	0.331251	https://www.genecards.org/cgi-bin/carddisp.pl?gene=ACOT1
ANKRD55	Ankyrin Repeat Domain 55	Protein Coding	Q3KP44	42	GC05M056099	0.331251	https://www.genecards.org/cgi-bin/carddisp.pl?gene=ANKRD55
ARRDC4	Arrestin Domain Containing 4	Protein Coding	Q8NCT1	42	GC15P097960	0.331251	https://www.genecards.org/cgi-bin/carddisp.pl?gene=ARRDC4
PPDPF	Pancreatic Progenitor Cell Differentiation And Proliferation Factor	Protein Coding	Q9H3Y8	41	GC20P063520	0.331251	https://www.genecards.org/cgi-bin/carddisp.pl?gene=PPDPF
R3HDML	R3H Domain Containing Like	Protein Coding	Q9H3Y0	40	GC20P049204	0.331251	https://www.genecards.org/cgi-bin/carddisp.pl?gene=R3HDML
ZNF800	Zinc Finger Protein 800	Protein Coding	Q2TB10	38	GC07M127346	0.331251	https://www.genecards.org/cgi-bin/carddisp.pl?gene=ZNF800
OFCC1	Orofacial Cleft 1 Candidate 1 (Pseudogene)	Pseudogene	Q8IZS5	33	GC06M009596	0.331251	https://www.genecards.org/cgi-bin/carddisp.pl?gene=OFCC1
CTBP1-DT	CTBP1 Divergent Transcript	RNA Gene	C0HM98	21	GC04P008977	0.331251	https://www.genecards.org/cgi-bin/carddisp.pl?gene=CTBP1-DT
SUCLG2-DT	SUCLG2 Divergent Transcript	RNA Gene		19	GC03P067719	0.331251	https://www.genecards.org/cgi-bin/carddisp.pl?gene=SUCLG2-DT
LINC00644	Long Intergenic Non-Protein Coding RNA 644	RNA Gene		11	GC14M062134	0.331251	https://www.genecards.org/cgi-bin/carddisp.pl?gene=LINC00644
LINC02963	Long Intergenic Non-Protein Coding RNA 2963	RNA Gene		11	GC12M034190	0.331251	https://www.genecards.org/cgi-bin/carddisp.pl?gene=LINC02963
TRL-TAG1-1	TRNA-Leu (Anticodon TAG) 1-1	RNA Gene		11	GC17M092461	0.331251	https://www.genecards.org/cgi-bin/carddisp.pl?gene=TRL-TAG1-1
RPS3P7	Ribosomal Protein S3 Pseudogene 7	Pseudogene		8	GC16P114363	0.331251	https://www.genecards.org/cgi-bin/carddisp.pl?gene=RPS3P7
SERPINA1	Serpin Family A Member 1	Protein Coding	P01009	62	GC14M094376	0.318314	https://www.genecards.org/cgi-bin/carddisp.pl?gene=SERPINA1
AR	Androgen Receptor	Protein Coding	P10275	65	GC0XP067544	0.30239	https://www.genecards.org/cgi-bin/carddisp.pl?gene=AR
MAP3K1	Mitogen-Activated Protein Kinase Kinase Kinase 1	Protein Coding	Q13233	63	GC05P056815	0.30239	https://www.genecards.org/cgi-bin/carddisp.pl?gene=MAP3K1
NOS1	Nitric Oxide Synthase 1	Protein Coding	P29475	63	GC12M117208	0.30239	https://www.genecards.org/cgi-bin/carddisp.pl?gene=NOS1
GLS	Glutaminase	Protein Coding	O94925	62	GC02P190880	0.30239	https://www.genecards.org/cgi-bin/carddisp.pl?gene=GLS
CPS1	Carbamoyl-Phosphate Synthase 1	Protein Coding	P31327	61	GC02P210477	0.30239	https://www.genecards.org/cgi-bin/carddisp.pl?gene=CPS1
ESRRB	Estrogen Related Receptor Beta	Protein Coding	O95718	61	GC14P076310	0.30239	https://www.genecards.org/cgi-bin/carddisp.pl?gene=ESRRB
TGFBR3	Transforming Growth Factor Beta Receptor 3	Protein Coding	Q03167	60	GC01M091680	0.30239	https://www.genecards.org/cgi-bin/carddisp.pl?gene=TGFBR3
TLR5	Toll Like Receptor 5	Protein Coding	O60602	60	GC01M223109	0.30239	https://www.genecards.org/cgi-bin/carddisp.pl?gene=TLR5
ALOX15	Arachidonate 15-Lipoxygenase	Protein Coding	P16050	59	GC17M004630	0.30239	https://www.genecards.org/cgi-bin/carddisp.pl?gene=ALOX15
CXCL12	C-X-C Motif Chemokine Ligand 12	Protein Coding	P48061	59	GC10M044370	0.30239	https://www.genecards.org/cgi-bin/carddisp.pl?gene=CXCL12
CYP2C9	Cytochrome P450 Family 2 Subfamily C Member 9	Protein Coding	P11712	59	GC10P094938	0.30239	https://www.genecards.org/cgi-bin/carddisp.pl?gene=CYP2C9
IRF5	Interferon Regulatory Factor 5	Protein Coding	Q13568	59	GC07P128937	0.30239	https://www.genecards.org/cgi-bin/carddisp.pl?gene=IRF5
CYP2C19	Cytochrome P450 Family 2 Subfamily C Member 19	Protein Coding	P33261	58	GC10P094762	0.30239	https://www.genecards.org/cgi-bin/carddisp.pl?gene=CYP2C19
FHL2	Four And A Half LIM Domains 2	Protein Coding	Q14192	58	GC02M105357	0.30239	https://www.genecards.org/cgi-bin/carddisp.pl?gene=FHL2
HTR1D	5-Hydroxytryptamine Receptor 1D	Protein Coding	P28221	58	GC01M023191	0.30239	https://www.genecards.org/cgi-bin/carddisp.pl?gene=HTR1D
IGFBP6	Insulin Like Growth Factor Binding Protein 6	Protein Coding	P24592	57	GC12P053097	0.30239	https://www.genecards.org/cgi-bin/carddisp.pl?gene=IGFBP6
KCNB2	Potassium Voltage-Gated Channel Subfamily B Member 2	Protein Coding	Q92953	57	GC08P072537	0.30239	https://www.genecards.org/cgi-bin/carddisp.pl?gene=KCNB2
NOX1	NADPH Oxidase 1	Protein Coding	Q9Y5S8	57	GC0XM100843	0.30239	https://www.genecards.org/cgi-bin/carddisp.pl?gene=NOX1
PDGFA	Platelet Derived Growth Factor Subunit A	Protein Coding	P04085	57	GC07M000497	0.30239	https://www.genecards.org/cgi-bin/carddisp.pl?gene=PDGFA
STXBP2	Syntaxin Binding Protein 2	Protein Coding	Q15833	57	GC19P142077	0.30239	https://www.genecards.org/cgi-bin/carddisp.pl?gene=STXBP2
TNFRSF4	TNF Receptor Superfamily Member 4	Protein Coding	P43489	57	GC01M001211	0.30239	https://www.genecards.org/cgi-bin/carddisp.pl?gene=TNFRSF4
TNFSF13	TNF Superfamily Member 13	Protein Coding	O75888	57	GC17P007558	0.30239	https://www.genecards.org/cgi-bin/carddisp.pl?gene=TNFSF13
MCM6	Minichromosome Maintenance Complex Component 6	Protein Coding	Q14566	56	GC02M135839	0.30239	https://www.genecards.org/cgi-bin/carddisp.pl?gene=MCM6
CCL3	C-C Motif Chemokine Ligand 3	Protein Coding	P10147	54	GC17M036088	0.30239	https://www.genecards.org/cgi-bin/carddisp.pl?gene=CCL3
FBP2	Fructose-Bisphosphatase 2	Protein Coding	O00757	54	GC09M094558	0.30239	https://www.genecards.org/cgi-bin/carddisp.pl?gene=FBP2
PLIN2	Perilipin 2	Protein Coding	Q99541	54	GC09M019310	0.30239	https://www.genecards.org/cgi-bin/carddisp.pl?gene=PLIN2
SIX3	SIX Homeobox 3	Protein Coding	O95343	54	GC02P044941	0.30239	https://www.genecards.org/cgi-bin/carddisp.pl?gene=SIX3
PDE1A	Phosphodiesterase 1A	Protein Coding	P54750	53	GC02M182140	0.30239	https://www.genecards.org/cgi-bin/carddisp.pl?gene=PDE1A
PPM1K	Protein Phosphatase, Mg2+/Mn2+ Dependent 1K	Protein Coding	Q8N3J5	53	GC04M088258	0.30239	https://www.genecards.org/cgi-bin/carddisp.pl?gene=PPM1K
DPYSL3	Dihydropyrimidinase Like 3	Protein Coding	Q14195	52	GC05M147390	0.30239	https://www.genecards.org/cgi-bin/carddisp.pl?gene=DPYSL3
F2RL2	Coagulation Factor II Thrombin Receptor Like 2	Protein Coding	O00254	52	GC05M076615	0.30239	https://www.genecards.org/cgi-bin/carddisp.pl?gene=F2RL2
LY9	Lymphocyte Antigen 9	Protein Coding	Q9HBG7	52	GC01P160796	0.30239	https://www.genecards.org/cgi-bin/carddisp.pl?gene=LY9
SCTR	Secretin Receptor	Protein Coding	P47872	52	GC02M119439	0.30239	https://www.genecards.org/cgi-bin/carddisp.pl?gene=SCTR
SRSF3	Serine And Arginine Rich Splicing Factor 3	Protein Coding	P84103	52	GC06P173204	0.30239	https://www.genecards.org/cgi-bin/carddisp.pl?gene=SRSF3
STN1	STN1 Subunit Of CST Complex	Protein Coding	Q9H668	52	GC10M104283	0.30239	https://www.genecards.org/cgi-bin/carddisp.pl?gene=STN1
STX8	Syntaxin 8	Protein Coding	Q9UNK0	52	GC17M009250	0.30239	https://www.genecards.org/cgi-bin/carddisp.pl?gene=STX8
CADM2	Cell Adhesion Molecule 2	Protein Coding	Q8N3J6	51	GC03P084979	0.30239	https://www.genecards.org/cgi-bin/carddisp.pl?gene=CADM2
WNT16	Wnt Family Member 16	Protein Coding	Q9UBV4	51	GC07P121325	0.30239	https://www.genecards.org/cgi-bin/carddisp.pl?gene=WNT16
ESM1	Endothelial Cell Specific Molecule 1	Protein Coding	Q9NQ30	50	GC05M054977	0.30239	https://www.genecards.org/cgi-bin/carddisp.pl?gene=ESM1
VPS39	VPS39 Subunit Of HOPS Complex	Protein Coding	Q96JC1	50	GC15M046800	0.30239	https://www.genecards.org/cgi-bin/carddisp.pl?gene=VPS39
WDR11	WD Repeat Domain 11	Protein Coding	Q9BZH6	50	GC10P120851	0.30239	https://www.genecards.org/cgi-bin/carddisp.pl?gene=WDR11
CABLES1	Cdk5 And Abl Enzyme Substrate 1	Protein Coding	Q8TDN4	49	GC18P023134	0.30239	https://www.genecards.org/cgi-bin/carddisp.pl?gene=CABLES1
NLRP6	NLR Family Pyrin Domain Containing 6	Protein Coding	P59044	49	GC11P000278	0.30239	https://www.genecards.org/cgi-bin/carddisp.pl?gene=NLRP6
TIMD4	T Cell Immunoglobulin And Mucin Domain Containing 4	Protein Coding	Q96H15	49	GC05M156919	0.30239	https://www.genecards.org/cgi-bin/carddisp.pl?gene=TIMD4
IRX3	Iroquois Homeobox 3	Protein Coding	P78415	47	GC16M054283	0.30239	https://www.genecards.org/cgi-bin/carddisp.pl?gene=IRX3
KLHL6	Kelch Like Family Member 6	Protein Coding	Q8WZ60	47	GC03M183487	0.30239	https://www.genecards.org/cgi-bin/carddisp.pl?gene=KLHL6
LARP6	La Ribonucleoprotein 6, Translational Regulator	Protein Coding	Q9BRS8	46	GC15M070829	0.30239	https://www.genecards.org/cgi-bin/carddisp.pl?gene=LARP6
HS6ST3	Heparan Sulfate 6-O-Sulfotransferase 3	Protein Coding	Q8IZP7	45	GC13P096090	0.30239	https://www.genecards.org/cgi-bin/carddisp.pl?gene=HS6ST3
PLCXD3	Phosphatidylinositol Specific Phospholipase C X Domain Containing 3	Protein Coding	Q63HM9	44	GC05M041306	0.30239	https://www.genecards.org/cgi-bin/carddisp.pl?gene=PLCXD3
PALM2AKAP2	PALM2 And AKAP2 Fusion	Protein Coding	Q9Y2D5	42	GC09P109499	0.30239	https://www.genecards.org/cgi-bin/carddisp.pl?gene=PALM2AKAP2
TERC	Telomerase RNA Component	RNA Gene		36	GC03M169765	0.30239	https://www.genecards.org/cgi-bin/carddisp.pl?gene=TERC
MIR133B	MicroRNA 133b	RNA Gene		30	GC06P052148	0.30239	https://www.genecards.org/cgi-bin/carddisp.pl?gene=MIR133B
RMST	Rhabdomyosarcoma 2 Associated Transcript	RNA Gene		29	GC12P096991	0.30239	https://www.genecards.org/cgi-bin/carddisp.pl?gene=RMST
MIR101-1	MicroRNA 101-1	RNA Gene		28	GC01M065058	0.30239	https://www.genecards.org/cgi-bin/carddisp.pl?gene=MIR101-1
MIR199B	MicroRNA 199b	RNA Gene		28	GC09M128244	0.30239	https://www.genecards.org/cgi-bin/carddisp.pl?gene=MIR199B
MIR802	MicroRNA 802	RNA Gene		24	GC21P035720	0.30239	https://www.genecards.org/cgi-bin/carddisp.pl?gene=MIR802
FIRRE	Firre Intergenic Repeating RNA Element	RNA Gene		22	GC0XM131691	0.30239	https://www.genecards.org/cgi-bin/carddisp.pl?gene=FIRRE
MIR450A1	MicroRNA 450a-1	RNA Gene		22	GC0XM135357	0.30239	https://www.genecards.org/cgi-bin/carddisp.pl?gene=MIR450A1
PWAR4	Prader Willi/Angelman Region RNA 4	RNA Gene		16	GC15P025211	0.30239	https://www.genecards.org/cgi-bin/carddisp.pl?gene=PWAR4
MIR4686	MicroRNA 4686	RNA Gene		15	GC11P002173	0.30239	https://www.genecards.org/cgi-bin/carddisp.pl?gene=MIR4686
RPL29P30	Ribosomal Protein L29 Pseudogene 30	Pseudogene		12	GC15M159151	0.30239	https://www.genecards.org/cgi-bin/carddisp.pl?gene=RPL29P30
LOC126806252	BRD4-Independent Group 4 Enhancer GRCh37_chr2:73828496-73829695	Functional Element		9	GC02P073601	0.30239	https://www.genecards.org/cgi-bin/carddisp.pl?gene=LOC126806252
RPS3AP42	RPS3A Pseudogene 42	Pseudogene		8	GC11M092498	0.30239	https://www.genecards.org/cgi-bin/carddisp.pl?gene=RPS3AP42
CEP290	Centrosomal Protein 290	Protein Coding	O15078	54	GC12M088049	0.275332	https://www.genecards.org/cgi-bin/carddisp.pl?gene=CEP290
KSR2	Kinase Suppressor Of Ras 2	Protein Coding	Q6VAB6	48	GC12M117453	0.275332	https://www.genecards.org/cgi-bin/carddisp.pl?gene=KSR2
ERBB2	Erb-B2 Receptor Tyrosine Kinase 2	Protein Coding	P04626	68	GC17P039687	0.270466	https://www.genecards.org/cgi-bin/carddisp.pl?gene=ERBB2
SMAD2	SMAD Family Member 2	Protein Coding	Q15796	66	GC18M047809	0.270466	https://www.genecards.org/cgi-bin/carddisp.pl?gene=SMAD2
TYK2	Tyrosine Kinase 2	Protein Coding	P29597	66	GC19M010350	0.270466	https://www.genecards.org/cgi-bin/carddisp.pl?gene=TYK2
PTCH1	Patched 1	Protein Coding	Q13635	64	GC09M095442	0.270466	https://www.genecards.org/cgi-bin/carddisp.pl?gene=PTCH1
MEF2C	Myocyte Enhancer Factor 2C	Protein Coding	Q06413	62	GC05M088718	0.270466	https://www.genecards.org/cgi-bin/carddisp.pl?gene=MEF2C
PRKN	Parkin RBR E3 Ubiquitin Protein Ligase	Protein Coding	O60260	62	GC06M161348	0.270466	https://www.genecards.org/cgi-bin/carddisp.pl?gene=PRKN
RUNX1	RUNX Family Transcription Factor 1	Protein Coding	Q01196	62	GC21M034787	0.270466	https://www.genecards.org/cgi-bin/carddisp.pl?gene=RUNX1
ITGB6	Integrin Subunit Beta 6	Protein Coding	P18564	61	GC02M160099	0.270466	https://www.genecards.org/cgi-bin/carddisp.pl?gene=ITGB6
POLG	DNA Polymerase Gamma, Catalytic Subunit	Protein Coding	P54098	61	GC15M159705	0.270466	https://www.genecards.org/cgi-bin/carddisp.pl?gene=POLG
SLC11A2	Solute Carrier Family 11 Member 2	Protein Coding	P49281	61	GC12M050952	0.270466	https://www.genecards.org/cgi-bin/carddisp.pl?gene=SLC11A2
SLC40A1	Solute Carrier Family 40 Member 1	Protein Coding	Q9NP59	61	GC02M189560	0.270466	https://www.genecards.org/cgi-bin/carddisp.pl?gene=SLC40A1
YAP1	Yes1 Associated Transcriptional Regulator	Protein Coding	P46937	61	GC11P102110	0.270466	https://www.genecards.org/cgi-bin/carddisp.pl?gene=YAP1
CFH	Complement Factor H	Protein Coding	P08603	60	GC01P196621	0.270466	https://www.genecards.org/cgi-bin/carddisp.pl?gene=CFH
PGM1	Phosphoglucomutase 1	Protein Coding	P36871	60	GC01P063593	0.270466	https://www.genecards.org/cgi-bin/carddisp.pl?gene=PGM1
PIN1	Peptidylprolyl Cis/Trans Isomerase, NIMA-Interacting 1	Protein Coding	Q13526	60	GC19P009835	0.270466	https://www.genecards.org/cgi-bin/carddisp.pl?gene=PIN1
C5	Complement C5	Protein Coding	P01031	59	GC09M120940	0.270466	https://www.genecards.org/cgi-bin/carddisp.pl?gene=C5
GCLC	Glutamate-Cysteine Ligase Catalytic Subunit	Protein Coding	P48506	59	GC06M053497	0.270466	https://www.genecards.org/cgi-bin/carddisp.pl?gene=GCLC
PPP1CB	Protein Phosphatase 1 Catalytic Subunit Beta	Protein Coding	P62140	59	GC02P029413	0.270466	https://www.genecards.org/cgi-bin/carddisp.pl?gene=PPP1CB
PTGER4	Prostaglandin E Receptor 4	Protein Coding	P35408	59	GC05P040679	0.270466	https://www.genecards.org/cgi-bin/carddisp.pl?gene=PTGER4
SLC2A9	Solute Carrier Family 2 Member 9	Protein Coding	Q9NRM0	59	GC04M009772	0.270466	https://www.genecards.org/cgi-bin/carddisp.pl?gene=SLC2A9
SPHK1	Sphingosine Kinase 1	Protein Coding	Q9NYA1	59	GC17P076376	0.270466	https://www.genecards.org/cgi-bin/carddisp.pl?gene=SPHK1
ABCA4	ATP Binding Cassette Subfamily A Member 4	Protein Coding	P78363	58	GC01M093992	0.270466	https://www.genecards.org/cgi-bin/carddisp.pl?gene=ABCA4
ATG5	Autophagy Related 5	Protein Coding	Q9H1Y0	58	GC06M106045	0.270466	https://www.genecards.org/cgi-bin/carddisp.pl?gene=ATG5
SERPINF1	Serpin Family F Member 1	Protein Coding	P36955	58	GC17P143092	0.270466	https://www.genecards.org/cgi-bin/carddisp.pl?gene=SERPINF1
CANT1	Calcium Activated Nucleotidase 1	Protein Coding	Q8WVQ1	57	GC17M094382	0.270466	https://www.genecards.org/cgi-bin/carddisp.pl?gene=CANT1
CDKN2C	Cyclin Dependent Kinase Inhibitor 2C	Protein Coding	P42773	57	GC01P050960	0.270466	https://www.genecards.org/cgi-bin/carddisp.pl?gene=CDKN2C
CIITA	Class II Major Histocompatibility Complex Transactivator	Protein Coding	P33076	57	GC16P112480	0.270466	https://www.genecards.org/cgi-bin/carddisp.pl?gene=CIITA
IL23R	Interleukin 23 Receptor	Protein Coding	Q5VWK5	57	GC01P067138	0.270466	https://www.genecards.org/cgi-bin/carddisp.pl?gene=IL23R
SENP1	SUMO Specific Peptidase 1	Protein Coding	Q9P0U3	57	GC12M048042	0.270466	https://www.genecards.org/cgi-bin/carddisp.pl?gene=SENP1
ARID1B	AT-Rich Interaction Domain 1B	Protein Coding	Q8NFD5	56	GC06P174955	0.270466	https://www.genecards.org/cgi-bin/carddisp.pl?gene=ARID1B
CALM2	Calmodulin 2	Protein Coding	P0DP24	56	GC02M047160	0.270466	https://www.genecards.org/cgi-bin/carddisp.pl?gene=CALM2
DGUOK	Deoxyguanosine Kinase	Protein Coding	Q16854	56	GC02P073926	0.270466	https://www.genecards.org/cgi-bin/carddisp.pl?gene=DGUOK
ESRRG	Estrogen Related Receptor Gamma	Protein Coding	P62508	56	GC01M216503	0.270466	https://www.genecards.org/cgi-bin/carddisp.pl?gene=ESRRG
HJV	Hemojuvelin BMP Co-Receptor	Protein Coding	Q6ZVN8	56	GC01M165818	0.270466	https://www.genecards.org/cgi-bin/carddisp.pl?gene=HJV
LCT	Lactase	Protein Coding	P09848	56	GC02M135787	0.270466	https://www.genecards.org/cgi-bin/carddisp.pl?gene=LCT
PTPRM	Protein Tyrosine Phosphatase Receptor Type M	Protein Coding	P28827	56	GC18P007557	0.270466	https://www.genecards.org/cgi-bin/carddisp.pl?gene=PTPRM
CDX2	Caudal Type Homeobox 2	Protein Coding	Q99626	55	GC13M027962	0.270466	https://www.genecards.org/cgi-bin/carddisp.pl?gene=CDX2
EPO	Erythropoietin	Protein Coding	P01588	55	GC07P100720	0.270466	https://www.genecards.org/cgi-bin/carddisp.pl?gene=EPO
HAVCR1	Hepatitis A Virus Cellular Receptor 1	Protein Coding	Q96D42	55	GC05M157028	0.270466	https://www.genecards.org/cgi-bin/carddisp.pl?gene=HAVCR1
SGCG	Sarcoglycan Gamma	Protein Coding	Q13326	55	GC13P023160	0.270466	https://www.genecards.org/cgi-bin/carddisp.pl?gene=SGCG
GCLM	Glutamate-Cysteine Ligase Modifier Subunit	Protein Coding	P48507	54	GC01M093885	0.270466	https://www.genecards.org/cgi-bin/carddisp.pl?gene=GCLM
KALRN	Kalirin RhoGEF Kinase	Protein Coding	O60229	54	GC03P124033	0.270466	https://www.genecards.org/cgi-bin/carddisp.pl?gene=KALRN
METTL3	Methyltransferase 3, N6-Adenosine-Methyltransferase Complex Catalytic Subunit	Protein Coding	Q86U44	54	GC14M021498	0.270466	https://www.genecards.org/cgi-bin/carddisp.pl?gene=METTL3
NXN	Nucleoredoxin	Protein Coding	Q6DKJ4	54	GC17M000799	0.270466	https://www.genecards.org/cgi-bin/carddisp.pl?gene=NXN
PLIN3	Perilipin 3	Protein Coding	O60664	54	GC19M104136	0.270466	https://www.genecards.org/cgi-bin/carddisp.pl?gene=PLIN3
S100A8	S100 Calcium Binding Protein A8	Protein Coding	P05109	54	GC01M166177	0.270466	https://www.genecards.org/cgi-bin/carddisp.pl?gene=S100A8
SH3BP4	SH3 Domain Binding Protein 4	Protein Coding	Q9P0V3	54	GC02P234957	0.270466	https://www.genecards.org/cgi-bin/carddisp.pl?gene=SH3BP4
SLC24A4	Solute Carrier Family 24 Member 4	Protein Coding	Q8NFF2	54	GC14P092322	0.270466	https://www.genecards.org/cgi-bin/carddisp.pl?gene=SLC24A4
ACTN3	Actinin Alpha 3	Protein Coding	Q08043	53	GC11P066546	0.270466	https://www.genecards.org/cgi-bin/carddisp.pl?gene=ACTN3
ADAMTS3	ADAM Metallopeptidase With Thrombospondin Type 1 Motif 3	Protein Coding	O15072	53	GC04M072280	0.270466	https://www.genecards.org/cgi-bin/carddisp.pl?gene=ADAMTS3
ARID5B	AT-Rich Interaction Domain 5B	Protein Coding	Q14865	53	GC10P061901	0.270466	https://www.genecards.org/cgi-bin/carddisp.pl?gene=ARID5B
EIF4H	Eukaryotic Translation Initiation Factor 4H	Protein Coding	Q15056	53	GC07P074174	0.270466	https://www.genecards.org/cgi-bin/carddisp.pl?gene=EIF4H
KCNMB1	Potassium Calcium-Activated Channel Subfamily M Regulatory Beta Subunit 1	Protein Coding	Q16558	53	GC05M170374	0.270466	https://www.genecards.org/cgi-bin/carddisp.pl?gene=KCNMB1
MARCKS	Myristoylated Alanine Rich Protein Kinase C Substrate	Protein Coding	P29966	53	GC06P113857	0.270466	https://www.genecards.org/cgi-bin/carddisp.pl?gene=MARCKS
OS9	OS9 Endoplasmic Reticulum Lectin	Protein Coding	Q13438	53	GC12P057693	0.270466	https://www.genecards.org/cgi-bin/carddisp.pl?gene=OS9
CD48	CD48 Molecule	Protein Coding	P09326	52	GC01M166510	0.270466	https://www.genecards.org/cgi-bin/carddisp.pl?gene=CD48
COL8A1	Collagen Type VIII Alpha 1 Chain	Protein Coding	P27658	52	GC03P099638	0.270466	https://www.genecards.org/cgi-bin/carddisp.pl?gene=COL8A1
FLVCR1	FLVCR Choline And Heme Transporter 1	Protein Coding	Q9Y5Y0	52	GC01P212858	0.270466	https://www.genecards.org/cgi-bin/carddisp.pl?gene=FLVCR1
NDUFC2	NADH:Ubiquinone Oxidoreductase Subunit C2	Protein Coding	O95298	52	GC11M078068	0.270466	https://www.genecards.org/cgi-bin/carddisp.pl?gene=NDUFC2
SLC47A1	Solute Carrier Family 47 Member 1	Protein Coding	Q96FL8	52	GC17P019495	0.270466	https://www.genecards.org/cgi-bin/carddisp.pl?gene=SLC47A1
CTCFL	CCCTC-Binding Factor Like	Protein Coding	Q8NI51	51	GC20M057495	0.270466	https://www.genecards.org/cgi-bin/carddisp.pl?gene=CTCFL
RAPGEF5	Rap Guanine Nucleotide Exchange Factor 5	Protein Coding	Q92565	51	GC07M022128	0.270466	https://www.genecards.org/cgi-bin/carddisp.pl?gene=RAPGEF5
CCN4	Cellular Communication Network Factor 4	Protein Coding	O95388	50	GC08P133192	0.270466	https://www.genecards.org/cgi-bin/carddisp.pl?gene=CCN4
CERS6	Ceramide Synthase 6	Protein Coding	Q6ZMG9	50	GC02P168485	0.270466	https://www.genecards.org/cgi-bin/carddisp.pl?gene=CERS6
CLEC1B	C-Type Lectin Domain Family 1 Member B	Protein Coding	Q9P126	50	GC12M034541	0.270466	https://www.genecards.org/cgi-bin/carddisp.pl?gene=CLEC1B
PITPNA	Phosphatidylinositol Transfer Protein Alpha	Protein Coding	Q00169	50	GC17M092137	0.270466	https://www.genecards.org/cgi-bin/carddisp.pl?gene=PITPNA
RBMS1	RNA Binding Motif Single Stranded Interacting Protein 1	Protein Coding	P29558	50	GC02M160272	0.270466	https://www.genecards.org/cgi-bin/carddisp.pl?gene=RBMS1
SACS	Sacsin Molecular Chaperone	Protein Coding	Q9NZJ4	50	GC13M023288	0.270466	https://www.genecards.org/cgi-bin/carddisp.pl?gene=SACS
SCGN	Secretagogin, EF-Hand Calcium Binding Protein	Protein Coding	O76038	50	GC06P025652	0.270466	https://www.genecards.org/cgi-bin/carddisp.pl?gene=SCGN
TDRD9	Tudor Domain Containing 9	Protein Coding	Q8NDG6	50	GC14P119273	0.270466	https://www.genecards.org/cgi-bin/carddisp.pl?gene=TDRD9
TLR10	Toll Like Receptor 10	Protein Coding	Q9BXR5	50	GC04M038773	0.270466	https://www.genecards.org/cgi-bin/carddisp.pl?gene=TLR10
DIMT1	DIM1 RRNA Methyltransferase And Ribosome Maturation Factor	Protein Coding	Q9UNQ2	49	GC05M062387	0.270466	https://www.genecards.org/cgi-bin/carddisp.pl?gene=DIMT1
PDZRN3	PDZ Domain Containing Ring Finger 3	Protein Coding	Q9UPQ7	49	GC03M073382	0.270466	https://www.genecards.org/cgi-bin/carddisp.pl?gene=PDZRN3
SETDB2	SET Domain Bifurcated Histone Lysine Methyltransferase 2	Protein Coding	Q96T68	49	GC13P049444	0.270466	https://www.genecards.org/cgi-bin/carddisp.pl?gene=SETDB2
SLC15A4	Solute Carrier Family 15 Member 4	Protein Coding	Q8N697	49	GC12M128793	0.270466	https://www.genecards.org/cgi-bin/carddisp.pl?gene=SLC15A4
FBXO38	F-Box Protein 38	Protein Coding	Q6PIJ6	48	GC05P148383	0.270466	https://www.genecards.org/cgi-bin/carddisp.pl?gene=FBXO38
POFUT2	Protein O-Fucosyltransferase 2	Protein Coding	Q9Y2G5	48	GC21M045263	0.270466	https://www.genecards.org/cgi-bin/carddisp.pl?gene=POFUT2
PSRC1	Proline And Serine Rich Coiled-Coil 1	Protein Coding	Q6PGN9	48	GC01M109279	0.270466	https://www.genecards.org/cgi-bin/carddisp.pl?gene=PSRC1
C1QTNF3	C1q And TNF Related 3	Protein Coding	Q9BXJ4	47	GC05M034017	0.270466	https://www.genecards.org/cgi-bin/carddisp.pl?gene=C1QTNF3
NDST3	N-Deacetylase And N-Sulfotransferase 3	Protein Coding	O95803	47	GC04P118033	0.270466	https://www.genecards.org/cgi-bin/carddisp.pl?gene=NDST3
OLIG3	Oligodendrocyte Transcription Factor 3	Protein Coding	Q7RTU3	47	GC06M137492	0.270466	https://www.genecards.org/cgi-bin/carddisp.pl?gene=OLIG3
STARD10	StAR Related Lipid Transfer Domain Containing 10	Protein Coding	Q9Y365	47	GC11M136804	0.270466	https://www.genecards.org/cgi-bin/carddisp.pl?gene=STARD10
ADAD1	Adenosine Deaminase Domain Containing 1	Protein Coding	Q96M93	46	GC04P122378	0.270466	https://www.genecards.org/cgi-bin/carddisp.pl?gene=ADAD1
PNLIPRP1	Pancreatic Lipase Related Protein 1	Protein Coding	P54315	46	GC10P116590	0.270466	https://www.genecards.org/cgi-bin/carddisp.pl?gene=PNLIPRP1
RBM38	RNA Binding Motif Protein 38	Protein Coding	Q9H0Z9	46	GC20P057391	0.270466	https://www.genecards.org/cgi-bin/carddisp.pl?gene=RBM38
TMEM219	Transmembrane Protein 219	Protein Coding	Q86XT9	46	GC16P113113	0.270466	https://www.genecards.org/cgi-bin/carddisp.pl?gene=TMEM219
ZGPAT	Zinc Finger CCCH-Type And G-Patch Domain Containing	Protein Coding	Q8N5A5	46	GC20P063707	0.270466	https://www.genecards.org/cgi-bin/carddisp.pl?gene=ZGPAT
FAM135A	Family With Sequence Similarity 135 Member A	Protein Coding	Q9P2D6	45	GC06P070412	0.270466	https://www.genecards.org/cgi-bin/carddisp.pl?gene=FAM135A
GPS2	G Protein Pathway Suppressor 2	Protein Coding	Q13227	45	GC17M007311	0.270466	https://www.genecards.org/cgi-bin/carddisp.pl?gene=GPS2
M1AP	Meiosis 1 Associated Protein	Protein Coding	Q8TC57	45	GC02M074557	0.270466	https://www.genecards.org/cgi-bin/carddisp.pl?gene=M1AP
MRPL33	Mitochondrial Ribosomal Protein L33	Protein Coding	O75394	45	GC02P029387	0.270466	https://www.genecards.org/cgi-bin/carddisp.pl?gene=MRPL33
SVIP	Small VCP Interacting Protein	Protein Coding	Q8NHG7	45	GC11M022799	0.270466	https://www.genecards.org/cgi-bin/carddisp.pl?gene=SVIP
VSTM4	V-Set And Transmembrane Domain Containing 4	Protein Coding	Q8IW00	45	GC10M049014	0.270466	https://www.genecards.org/cgi-bin/carddisp.pl?gene=VSTM4
ZFAT	Zinc Finger And AT-Hook Domain Containing	Protein Coding	Q9P243	45	GC08M134477	0.270466	https://www.genecards.org/cgi-bin/carddisp.pl?gene=ZFAT
ABLIM1	Actin Binding LIM Protein 1	Protein Coding	O14639	44	GC10M114564	0.270466	https://www.genecards.org/cgi-bin/carddisp.pl?gene=ABLIM1
CCDC102A	Coiled-Coil Domain Containing 102A	Protein Coding	Q96A19	44	GC16M057512	0.270466	https://www.genecards.org/cgi-bin/carddisp.pl?gene=CCDC102A
CPSF2	Cleavage And Polyadenylation Specific Factor 2	Protein Coding	Q9P2I0	44	GC14P092121	0.270466	https://www.genecards.org/cgi-bin/carddisp.pl?gene=CPSF2
RHOU	Ras Homolog Family Member U	Protein Coding	Q7L0Q8	44	GC01P228644	0.270466	https://www.genecards.org/cgi-bin/carddisp.pl?gene=RHOU
ZBED3	Zinc Finger BED-Type Containing 3	Protein Coding	Q96IU2	43	GC05M077072	0.270466	https://www.genecards.org/cgi-bin/carddisp.pl?gene=ZBED3
ZDHHC1	Zinc Finger DHHC-Type Containing 1	Protein Coding	Q8WTX9	43	GC16M067394	0.270466	https://www.genecards.org/cgi-bin/carddisp.pl?gene=ZDHHC1
FAM241A	Family With Sequence Similarity 241 Member A	Protein Coding	Q8N8J7	42	GC04P112146	0.270466	https://www.genecards.org/cgi-bin/carddisp.pl?gene=FAM241A
TSBP1	Testis Expressed Basic Protein 1	Protein Coding	Q5SRN2	42	GC06M032288	0.270466	https://www.genecards.org/cgi-bin/carddisp.pl?gene=TSBP1
KLHDC1	Kelch Domain Containing 1	Protein Coding	Q8N7A1	41	GC14P049693	0.270466	https://www.genecards.org/cgi-bin/carddisp.pl?gene=KLHDC1
ZNF300	Zinc Finger Protein 300	Protein Coding	Q96RE9	41	GC05M150894	0.270466	https://www.genecards.org/cgi-bin/carddisp.pl?gene=ZNF300
AARD	Alanine And Arginine Rich Domain Containing Protein	Protein Coding	Q4LEZ3	40	GC08P116938	0.270466	https://www.genecards.org/cgi-bin/carddisp.pl?gene=AARD
KIAA1671	KIAA1671	Protein Coding	Q9BY89	40	GC22P086542	0.270466	https://www.genecards.org/cgi-bin/carddisp.pl?gene=KIAA1671
CCNI2	Cyclin I Family Member 2	Protein Coding	Q6ZMN8	38	GC05P132747	0.270466	https://www.genecards.org/cgi-bin/carddisp.pl?gene=CCNI2
STEAP1B	STEAP Family Member 1B	Protein Coding	Q6NZ63	32	GC07M022419	0.270466	https://www.genecards.org/cgi-bin/carddisp.pl?gene=STEAP1B
MIR132	MicroRNA 132	RNA Gene		30	GC17M002049	0.270466	https://www.genecards.org/cgi-bin/carddisp.pl?gene=MIR132
MIR208B	MicroRNA 208b	RNA Gene		30	GC14M023417	0.270466	https://www.genecards.org/cgi-bin/carddisp.pl?gene=MIR208B
MIR26A1	MicroRNA 26a-1	RNA Gene		30	GC03P037969	0.270466	https://www.genecards.org/cgi-bin/carddisp.pl?gene=MIR26A1
MIR124-1	MicroRNA 124-1	RNA Gene		28	GC08M009903	0.270466	https://www.genecards.org/cgi-bin/carddisp.pl?gene=MIR124-1
MIR199A2	MicroRNA 199a-2	RNA Gene		28	GC01M172235	0.270466	https://www.genecards.org/cgi-bin/carddisp.pl?gene=MIR199A2
MIRLET7E	MicroRNA Let-7e	RNA Gene		28	GC19P143412	0.270466	https://www.genecards.org/cgi-bin/carddisp.pl?gene=MIRLET7E
MIR181D	MicroRNA 181d	RNA Gene		27	GC19P013874	0.270466	https://www.genecards.org/cgi-bin/carddisp.pl?gene=MIR181D
MIR494	MicroRNA 494	RNA Gene		26	GC14P120247	0.270466	https://www.genecards.org/cgi-bin/carddisp.pl?gene=MIR494
MIR539	MicroRNA 539	RNA Gene		26	GC14P120250	0.270466	https://www.genecards.org/cgi-bin/carddisp.pl?gene=MIR539
SNHG6	Small Nucleolar RNA Host Gene 6	RNA Gene		26	GC08M066895	0.270466	https://www.genecards.org/cgi-bin/carddisp.pl?gene=SNHG6
MIR1307	MicroRNA 1307	RNA Gene		25	GC10M103394	0.270466	https://www.genecards.org/cgi-bin/carddisp.pl?gene=MIR1307
PAPPA-AS1	PAPPA Antisense RNA 1	RNA Gene	Q5QFB9	25	GC09M116398	0.270466	https://www.genecards.org/cgi-bin/carddisp.pl?gene=PAPPA-AS1
TUNAR	TCL1 Upstream Neural Differentiation-Associated RNA	Protein Coding	A0A1B0GTB2	25	GC14P095876	0.270466	https://www.genecards.org/cgi-bin/carddisp.pl?gene=TUNAR
DSCAM-AS1	DSCAM Antisense RNA 1	RNA Gene		23	GC21P040383	0.270466	https://www.genecards.org/cgi-bin/carddisp.pl?gene=DSCAM-AS1
MIR939	MicroRNA 939	RNA Gene		23	GC08M144394	0.270466	https://www.genecards.org/cgi-bin/carddisp.pl?gene=MIR939
HMGB1P1	High Mobility Group Box 1 Pseudogene 1	Pseudogene	B2RPK0	22	GC20M057487	0.270466	https://www.genecards.org/cgi-bin/carddisp.pl?gene=HMGB1P1
MIR1180	MicroRNA 1180	RNA Gene		22	GC17M019344	0.270466	https://www.genecards.org/cgi-bin/carddisp.pl?gene=MIR1180
FAS-AS1	FAS Antisense RNA 1	RNA Gene		21	GC10M088991	0.270466	https://www.genecards.org/cgi-bin/carddisp.pl?gene=FAS-AS1
LOC654780	Splicing Factor Proline/Glutamine-Rich	RNA Gene		21	GC16M084193	0.270466	https://www.genecards.org/cgi-bin/carddisp.pl?gene=LOC654780
PRC1-AS1	PRC1 Antisense RNA 1	RNA Gene		21	GC15P090966	0.270466	https://www.genecards.org/cgi-bin/carddisp.pl?gene=PRC1-AS1
MIR595	MicroRNA 595	RNA Gene		19	GC07M158532	0.270466	https://www.genecards.org/cgi-bin/carddisp.pl?gene=MIR595
ZBED3-AS1	ZBED3 Antisense RNA 1	RNA Gene		18	GC05P081456	0.270466	https://www.genecards.org/cgi-bin/carddisp.pl?gene=ZBED3-AS1
MIR486-2	MicroRNA 486-2	RNA Gene		16	GC08P042786	0.270466	https://www.genecards.org/cgi-bin/carddisp.pl?gene=MIR486-2
MIR636	MicroRNA 636	RNA Gene		16	GC17M076736	0.270466	https://www.genecards.org/cgi-bin/carddisp.pl?gene=MIR636
SNORA47	Small Nucleolar RNA, H/ACA Box 47	RNA Gene		16	GC05M077080	0.270466	https://www.genecards.org/cgi-bin/carddisp.pl?gene=SNORA47
LINC01339	Long Intergenic Non-Protein Coding RNA 1339	RNA Gene		14	GC05M089828	0.270466	https://www.genecards.org/cgi-bin/carddisp.pl?gene=LINC01339
MIR623	MicroRNA 623	RNA Gene		14	GC13P099356	0.270466	https://www.genecards.org/cgi-bin/carddisp.pl?gene=MIR623
MIR4454	MicroRNA 4454	RNA Gene		13	GC04M163093	0.270466	https://www.genecards.org/cgi-bin/carddisp.pl?gene=MIR4454
KRT18P48	Keratin 18 Pseudogene 48	Pseudogene		12	GC0XM153603	0.270466	https://www.genecards.org/cgi-bin/carddisp.pl?gene=KRT18P48
MIR1268A	MicroRNA 1268a	RNA Gene		12	GC15M022225	0.270466	https://www.genecards.org/cgi-bin/carddisp.pl?gene=MIR1268A
MIR4295	MicroRNA 4295	RNA Gene		12	GC10P112634	0.270466	https://www.genecards.org/cgi-bin/carddisp.pl?gene=MIR4295
RPSAP9	Ribosomal Protein SA Pseudogene 9	Pseudogene		12	GC09P076398	0.270466	https://www.genecards.org/cgi-bin/carddisp.pl?gene=RPSAP9
MIR4483	MicroRNA 4483	RNA Gene		11	GC10M113777	0.270466	https://www.genecards.org/cgi-bin/carddisp.pl?gene=MIR4483
EIF3FP3	Eukaryotic Translation Initiation Factor 3 Subunit F Pseudogene 3	Pseudogene		10	GC02P058264	0.270466	https://www.genecards.org/cgi-bin/carddisp.pl?gene=EIF3FP3
KRT18P24	Keratin 18 Pseudogene 24	Pseudogene		10	GC09M079036	0.270466	https://www.genecards.org/cgi-bin/carddisp.pl?gene=KRT18P24
RPL21P7	Ribosomal Protein L21 Pseudogene 7	Pseudogene		10	GC14M065266	0.270466	https://www.genecards.org/cgi-bin/carddisp.pl?gene=RPL21P7
LOC110283621	SPP1 5' Regulatory Region	Functional Element		9	GC04P087973	0.270466	https://www.genecards.org/cgi-bin/carddisp.pl?gene=LOC110283621
LOC646736	Uncharacterized LOC646736	RNA Gene		9	GC02P226142	0.270466	https://www.genecards.org/cgi-bin/carddisp.pl?gene=LOC646736
MIR6715B	MicroRNA 6715b	RNA Gene		8	GC10M112300	0.270466	https://www.genecards.org/cgi-bin/carddisp.pl?gene=MIR6715B
LOC107832851	SIRT1 Promoter Region	Functional Element		2	GC10P067881	0.270466	https://www.genecards.org/cgi-bin/carddisp.pl?gene=LOC107832851
EGFR	Epidermal Growth Factor Receptor	Protein Coding	P00533	68	GC07P055019	0.23423	https://www.genecards.org/cgi-bin/carddisp.pl?gene=EGFR
BAX	BCL2 Associated X, Apoptosis Regulator	Protein Coding	Q07812	64	GC19P048954	0.23423	https://www.genecards.org/cgi-bin/carddisp.pl?gene=BAX
ABCG2	ATP Binding Cassette Subfamily G Member 2 (JR Blood Group)	Protein Coding	Q9UNQ0	63	GC04M088090	0.23423	https://www.genecards.org/cgi-bin/carddisp.pl?gene=ABCG2
KAT5	Lysine Acetyltransferase 5	Protein Coding	Q92993	63	GC11P065711	0.23423	https://www.genecards.org/cgi-bin/carddisp.pl?gene=KAT5
CACNA1C	Calcium Voltage-Gated Channel Subunit Alpha1 C	Protein Coding	Q13936	62	GC12P001970	0.23423	https://www.genecards.org/cgi-bin/carddisp.pl?gene=CACNA1C
DAPK1	Death Associated Protein Kinase 1	Protein Coding	P53355	62	GC09P087497	0.23423	https://www.genecards.org/cgi-bin/carddisp.pl?gene=DAPK1
FURIN	Furin, Paired Basic Amino Acid Cleaving Enzyme	Protein Coding	P09958	61	GC15P090868	0.23423	https://www.genecards.org/cgi-bin/carddisp.pl?gene=FURIN
NF1	Neurofibromin 1	Protein Coding	P21359	61	GC17P031094	0.23423	https://www.genecards.org/cgi-bin/carddisp.pl?gene=NF1
RDX	Radixin	Protein Coding	P35241	61	GC11M109864	0.23423	https://www.genecards.org/cgi-bin/carddisp.pl?gene=RDX
XPO1	Exportin 1	Protein Coding	O14980	61	GC02M061445	0.23423	https://www.genecards.org/cgi-bin/carddisp.pl?gene=XPO1
ZEB2	Zinc Finger E-Box Binding Homeobox 2	Protein Coding	O60315	61	GC02M144384	0.23423	https://www.genecards.org/cgi-bin/carddisp.pl?gene=ZEB2
ADORA2B	Adenosine A2b Receptor	Protein Coding	P29275	60	GC17P143561	0.23423	https://www.genecards.org/cgi-bin/carddisp.pl?gene=ADORA2B
ARSA	Arylsulfatase A	Protein Coding	P15289	60	GC22M050622	0.23423	https://www.genecards.org/cgi-bin/carddisp.pl?gene=ARSA
BACE1	Beta-Secretase 1	Protein Coding	P56817	60	GC11M117285	0.23423	https://www.genecards.org/cgi-bin/carddisp.pl?gene=BACE1
BIN1	Bridging Integrator 1	Protein Coding	O00499	60	GC02M127048	0.23423	https://www.genecards.org/cgi-bin/carddisp.pl?gene=BIN1
CARM1	Coactivator Associated Arginine Methyltransferase 1	Protein Coding	Q86X55	60	GC19P010871	0.23423	https://www.genecards.org/cgi-bin/carddisp.pl?gene=CARM1
DVL1	Dishevelled Segment Polarity Protein 1	Protein Coding	O14640	60	GC01M001335	0.23423	https://www.genecards.org/cgi-bin/carddisp.pl?gene=DVL1
EXT1	Exostosin Glycosyltransferase 1	Protein Coding	Q16394	60	GC08M117798	0.23423	https://www.genecards.org/cgi-bin/carddisp.pl?gene=EXT1
LHCGR	Luteinizing Hormone/Choriogonadotropin Receptor	Protein Coding	P22888	60	GC02M048686	0.23423	https://www.genecards.org/cgi-bin/carddisp.pl?gene=LHCGR
PDCD1	Programmed Cell Death 1	Protein Coding	Q15116	60	GC02M241849	0.23423	https://www.genecards.org/cgi-bin/carddisp.pl?gene=PDCD1
PDE3A	Phosphodiesterase 3A	Protein Coding	Q14432	60	GC12P068698	0.23423	https://www.genecards.org/cgi-bin/carddisp.pl?gene=PDE3A
SLC9A3	Solute Carrier Family 9 Member A3	Protein Coding	P48764	60	GC05M000472	0.23423	https://www.genecards.org/cgi-bin/carddisp.pl?gene=SLC9A3
VIPR1	Vasoactive Intestinal Peptide Receptor 1	Protein Coding	P32241	60	GC03P042490	0.23423	https://www.genecards.org/cgi-bin/carddisp.pl?gene=VIPR1
VRK1	VRK Serine/Threonine Kinase 1	Protein Coding	Q99986	60	GC14P096797	0.23423	https://www.genecards.org/cgi-bin/carddisp.pl?gene=VRK1
CDK5R1	Cyclin Dependent Kinase 5 Regulatory Subunit 1	Protein Coding	Q15078	59	GC17P032486	0.23423	https://www.genecards.org/cgi-bin/carddisp.pl?gene=CDK5R1
CHD4	Chromodomain Helicase DNA Binding Protein 4	Protein Coding	Q14839	59	GC12M006570	0.23423	https://www.genecards.org/cgi-bin/carddisp.pl?gene=CHD4
CNTN2	Contactin 2	Protein Coding	Q02246	59	GC01P205043	0.23423	https://www.genecards.org/cgi-bin/carddisp.pl?gene=CNTN2
NPR1	Natriuretic Peptide Receptor 1	Protein Coding	P16066	59	GC01P173344	0.23423	https://www.genecards.org/cgi-bin/carddisp.pl?gene=NPR1
UGT1A9	UDP Glucuronosyltransferase Family 1 Member A9	Protein Coding	O60656	59	GC02P233671	0.23423	https://www.genecards.org/cgi-bin/carddisp.pl?gene=UGT1A9
ARNT	Aryl Hydrocarbon Receptor Nuclear Translocator	Protein Coding	P27540	58	GC01M150809	0.23423	https://www.genecards.org/cgi-bin/carddisp.pl?gene=ARNT
SIRT5	Sirtuin 5	Protein Coding	Q9NXA8	58	GC06P013574	0.23423	https://www.genecards.org/cgi-bin/carddisp.pl?gene=SIRT5
ADH1B	Alcohol Dehydrogenase 1B (Class I), Beta Polypeptide	Protein Coding	P00325	57	GC04M099304	0.23423	https://www.genecards.org/cgi-bin/carddisp.pl?gene=ADH1B
APLNR	Apelin Receptor	Protein Coding	P35414	57	GC11M057233	0.23423	https://www.genecards.org/cgi-bin/carddisp.pl?gene=APLNR
FUS	FUS RNA Binding Protein	Protein Coding	P35637	57	GC16P031180	0.23423	https://www.genecards.org/cgi-bin/carddisp.pl?gene=FUS
GREM1	Gremlin 1, DAN Family BMP Antagonist	Protein Coding	O60565	57	GC15P183913	0.23423	https://www.genecards.org/cgi-bin/carddisp.pl?gene=GREM1
ATG16L1	Autophagy Related 16 Like 1	Protein Coding	Q676U5	56	GC02P234595	0.23423	https://www.genecards.org/cgi-bin/carddisp.pl?gene=ATG16L1
BCKDHA	Branched Chain Keto Acid Dehydrogenase E1 Subunit Alpha	Protein Coding	P12694	56	GC19P143009	0.23423	https://www.genecards.org/cgi-bin/carddisp.pl?gene=BCKDHA
HIP1	Huntingtin Interacting Protein 1	Protein Coding	O00291	56	GC07M075533	0.23423	https://www.genecards.org/cgi-bin/carddisp.pl?gene=HIP1
PAPPA	Pappalysin 1	Protein Coding	Q13219	56	GC09P149287	0.23423	https://www.genecards.org/cgi-bin/carddisp.pl?gene=PAPPA
UGT1A4	UDP Glucuronosyltransferase Family 1 Member A4	Protein Coding	P22310	56	GC02P233718	0.23423	https://www.genecards.org/cgi-bin/carddisp.pl?gene=UGT1A4
UGT1A6	UDP Glucuronosyltransferase Family 1 Member A6	Protein Coding	P19224	56	GC02P233691	0.23423	https://www.genecards.org/cgi-bin/carddisp.pl?gene=UGT1A6
MSMO1	Methylsterol Monooxygenase 1	Protein Coding	Q15800	55	GC04P165327	0.23423	https://www.genecards.org/cgi-bin/carddisp.pl?gene=MSMO1
FDX1	Ferredoxin 1	Protein Coding	P10109	54	GC11P110429	0.23423	https://www.genecards.org/cgi-bin/carddisp.pl?gene=FDX1
LDB3	LIM Domain Binding 3	Protein Coding	O75112	54	GC10P086666	0.23423	https://www.genecards.org/cgi-bin/carddisp.pl?gene=LDB3
MTHFS	Methenyltetrahydrofolate Synthetase	Protein Coding	P49914	54	GC15M079833	0.23423	https://www.genecards.org/cgi-bin/carddisp.pl?gene=MTHFS
PER3	Period Circadian Regulator 3	Protein Coding	P56645	54	GC01P067992	0.23423	https://www.genecards.org/cgi-bin/carddisp.pl?gene=PER3
PRPF31	Pre-MRNA Processing Factor 31	Protein Coding	Q8WWY3	54	GC19P143528	0.23423	https://www.genecards.org/cgi-bin/carddisp.pl?gene=PRPF31
PTTG1	PTTG1 Regulator Of Sister Chromatid Separation, Securin	Protein Coding	O95997	54	GC05P160461	0.23423	https://www.genecards.org/cgi-bin/carddisp.pl?gene=PTTG1
UGT1A10	UDP Glucuronosyltransferase Family 1 Member A10	Protein Coding	Q9HAW8	54	GC02P233636	0.23423	https://www.genecards.org/cgi-bin/carddisp.pl?gene=UGT1A10
BBC3	BCL2 Binding Component 3	Protein Coding	Q96PG8	53	GC19M047220	0.23423	https://www.genecards.org/cgi-bin/carddisp.pl?gene=BBC3
CCL4	C-C Motif Chemokine Ligand 4	Protein Coding	P13236	53	GC17P036103	0.23423	https://www.genecards.org/cgi-bin/carddisp.pl?gene=CCL4
DEPTOR	DEP Domain Containing MTOR Interacting Protein	Protein Coding	Q8TB45	53	GC08P119873	0.23423	https://www.genecards.org/cgi-bin/carddisp.pl?gene=DEPTOR
GAST	Gastrin	Protein Coding	P01350	53	GC17P041712	0.23423	https://www.genecards.org/cgi-bin/carddisp.pl?gene=GAST
HNRNPF	Heterogeneous Nuclear Ribonucleoprotein F	Protein Coding	P52597	53	GC10M043385	0.23423	https://www.genecards.org/cgi-bin/carddisp.pl?gene=HNRNPF
ICA1	Islet Cell Autoantigen 1	Protein Coding	Q05084	53	GC07M009802	0.23423	https://www.genecards.org/cgi-bin/carddisp.pl?gene=ICA1
MBD2	Methyl-CpG Binding Domain Protein 2	Protein Coding	Q9UBB5	53	GC18M054151	0.23423	https://www.genecards.org/cgi-bin/carddisp.pl?gene=MBD2
SLC30A2	Solute Carrier Family 30 Member 2	Protein Coding	Q9BRI3	53	GC01M032763	0.23423	https://www.genecards.org/cgi-bin/carddisp.pl?gene=SLC30A2
SNX1	Sorting Nexin 1	Protein Coding	Q13596	53	GC15P064094	0.23423	https://www.genecards.org/cgi-bin/carddisp.pl?gene=SNX1
UGT1A7	UDP Glucuronosyltransferase Family 1 Member A7	Protein Coding	Q9HAW7	53	GC02P233681	0.23423	https://www.genecards.org/cgi-bin/carddisp.pl?gene=UGT1A7
BTG2	BTG Anti-Proliferation Factor 2	Protein Coding	P78543	52	GC01P203305	0.23423	https://www.genecards.org/cgi-bin/carddisp.pl?gene=BTG2
DACT1	Dishevelled Binding Antagonist Of Beta Catenin 1	Protein Coding	Q9NYF0	52	GC14P058633	0.23423	https://www.genecards.org/cgi-bin/carddisp.pl?gene=DACT1
GTF2B	General Transcription Factor IIB	Protein Coding	Q00403	52	GC01M088853	0.23423	https://www.genecards.org/cgi-bin/carddisp.pl?gene=GTF2B
KLK10	Kallikrein Related Peptidase 10	Protein Coding	O43240	52	GC19M051012	0.23423	https://www.genecards.org/cgi-bin/carddisp.pl?gene=KLK10
MRC1	Mannose Receptor C-Type 1	Protein Coding	P22897	52	GC10P017809	0.23423	https://www.genecards.org/cgi-bin/carddisp.pl?gene=MRC1
MT1E	Metallothionein 1E	Protein Coding	P04732	52	GC16P056625	0.23423	https://www.genecards.org/cgi-bin/carddisp.pl?gene=MT1E
PHF2	PHD Finger Protein 2	Protein Coding	O75151	52	GC09P093576	0.23423	https://www.genecards.org/cgi-bin/carddisp.pl?gene=PHF2
PIEZO1	Piezo Type Mechanosensitive Ion Channel Component 1 (Er Blood Group)	Protein Coding	Q92508	52	GC16M088715	0.23423	https://www.genecards.org/cgi-bin/carddisp.pl?gene=PIEZO1
SLC30A3	Solute Carrier Family 30 Member 3	Protein Coding	Q99726	52	GC02M027254	0.23423	https://www.genecards.org/cgi-bin/carddisp.pl?gene=SLC30A3
UGT1A3	UDP Glucuronosyltransferase Family 1 Member A3	Protein Coding	P35503	52	GC02P233729	0.23423	https://www.genecards.org/cgi-bin/carddisp.pl?gene=UGT1A3
UGT1A8	UDP Glucuronosyltransferase Family 1 Member A8	Protein Coding	Q9HAW9	52	GC02P234639	0.23423	https://www.genecards.org/cgi-bin/carddisp.pl?gene=UGT1A8
ANGPTL6	Angiopoietin Like 6	Protein Coding	Q8NI99	51	GC19M010092	0.23423	https://www.genecards.org/cgi-bin/carddisp.pl?gene=ANGPTL6
ERP44	Endoplasmic Reticulum Protein 44	Protein Coding	Q9BS26	51	GC09M099979	0.23423	https://www.genecards.org/cgi-bin/carddisp.pl?gene=ERP44
HSD17B12	Hydroxysteroid 17-Beta Dehydrogenase 12	Protein Coding	Q53GQ0	51	GC11P043652	0.23423	https://www.genecards.org/cgi-bin/carddisp.pl?gene=HSD17B12
ALDOC	Aldolase, Fructose-Bisphosphate C	Protein Coding	P09972	50	GC17M092928	0.23423	https://www.genecards.org/cgi-bin/carddisp.pl?gene=ALDOC
CMKLR1	Chemerin Chemokine-Like Receptor 1	Protein Coding	Q99788	50	GC12M108288	0.23423	https://www.genecards.org/cgi-bin/carddisp.pl?gene=CMKLR1
IL37	Interleukin 37	Protein Coding	Q9NZH6	50	GC02P151134	0.23423	https://www.genecards.org/cgi-bin/carddisp.pl?gene=IL37
MSI2	Musashi RNA Binding Protein 2	Protein Coding	Q96DH6	50	GC17P057255	0.23423	https://www.genecards.org/cgi-bin/carddisp.pl?gene=MSI2
NUCB2	Nucleobindin 2	Protein Coding	P80303	50	GC11P020004	0.23423	https://www.genecards.org/cgi-bin/carddisp.pl?gene=NUCB2
PLXNA4	Plexin A4	Protein Coding	Q9HCM2	50	GC07M132123	0.23423	https://www.genecards.org/cgi-bin/carddisp.pl?gene=PLXNA4
TBX15	T-Box Transcription Factor 15	Protein Coding	Q96SF7	50	GC01M118883	0.23423	https://www.genecards.org/cgi-bin/carddisp.pl?gene=TBX15
WDR19	WD Repeat Domain 19	Protein Coding	Q8NEZ3	50	GC04P039455	0.23423	https://www.genecards.org/cgi-bin/carddisp.pl?gene=WDR19
WWTR1	WW Domain Containing Transcription Regulator 1	Protein Coding	Q9GZV5	50	GC03M149517	0.23423	https://www.genecards.org/cgi-bin/carddisp.pl?gene=WWTR1
DNAH10	Dynein Axonemal Heavy Chain 10	Protein Coding	Q8IVF4	49	GC12P123762	0.23423	https://www.genecards.org/cgi-bin/carddisp.pl?gene=DNAH10
MTSS1	MTSS I-BAR Domain Containing 1	Protein Coding	O43312	49	GC08M124550	0.23423	https://www.genecards.org/cgi-bin/carddisp.pl?gene=MTSS1
YTHDC1	YTH N6-Methyladenosine RNA Binding Protein C1	Protein Coding	Q96MU7	49	GC04M068310	0.23423	https://www.genecards.org/cgi-bin/carddisp.pl?gene=YTHDC1
RALGAPA2	Ral GTPase Activating Protein Catalytic Subunit Alpha 2	Protein Coding	Q2PPJ7	48	GC20M020374	0.23423	https://www.genecards.org/cgi-bin/carddisp.pl?gene=RALGAPA2
ARHGAP18	Rho GTPase Activating Protein 18	Protein Coding	Q8N392	47	GC06M129576	0.23423	https://www.genecards.org/cgi-bin/carddisp.pl?gene=ARHGAP18
CHFR	Checkpoint With Forkhead And Ring Finger Domains	Protein Coding	Q96EP1	47	GC12M132822	0.23423	https://www.genecards.org/cgi-bin/carddisp.pl?gene=CHFR
GLCCI1	Glucocorticoid Induced 1	Protein Coding	Q86VQ1	47	GC07P017548	0.23423	https://www.genecards.org/cgi-bin/carddisp.pl?gene=GLCCI1
KLHL2	Kelch Like Family Member 2	Protein Coding	O95198	47	GC04P165207	0.23423	https://www.genecards.org/cgi-bin/carddisp.pl?gene=KLHL2
MPP2	MAGUK P55 Scaffold Protein 2	Protein Coding	Q14168	47	GC17M043875	0.23423	https://www.genecards.org/cgi-bin/carddisp.pl?gene=MPP2
UGT1A5	UDP Glucuronosyltransferase Family 1 Member A5	Protein Coding	P35504	47	GC02P233712	0.23423	https://www.genecards.org/cgi-bin/carddisp.pl?gene=UGT1A5
IFNLR1	Interferon Lambda Receptor 1	Protein Coding	Q8IU57	46	GC01M032690	0.23423	https://www.genecards.org/cgi-bin/carddisp.pl?gene=IFNLR1
OVOL2	Ovo Like Zinc Finger 2	Protein Coding	Q9BRP0	46	GC20M017956	0.23423	https://www.genecards.org/cgi-bin/carddisp.pl?gene=OVOL2
ZRANB3	Zinc Finger RANBP2-Type Containing 3	Protein Coding	Q5FWF4	46	GC02M135136	0.23423	https://www.genecards.org/cgi-bin/carddisp.pl?gene=ZRANB3
GPSM1	G Protein Signaling Modulator 1	Protein Coding	Q86YR5	45	GC09P136327	0.23423	https://www.genecards.org/cgi-bin/carddisp.pl?gene=GPSM1
RETSAT	Retinol Saturase	Protein Coding	Q6NUM9	45	GC02M085344	0.23423	https://www.genecards.org/cgi-bin/carddisp.pl?gene=RETSAT
KNTC1	Kinetochore Associated 1	Protein Coding	P50748	43	GC12P122527	0.23423	https://www.genecards.org/cgi-bin/carddisp.pl?gene=KNTC1
FOXO6	Forkhead Box O6	Protein Coding	A8MYZ6	42	GC01P041361	0.23423	https://www.genecards.org/cgi-bin/carddisp.pl?gene=FOXO6
HERPUD2	HERPUD Family Member 2	Protein Coding	Q9BSE4	40	GC07M035632	0.23423	https://www.genecards.org/cgi-bin/carddisp.pl?gene=HERPUD2
TSC22D2	TSC22 Domain Family Member 2	Protein Coding	O75157	40	GC03P150408	0.23423	https://www.genecards.org/cgi-bin/carddisp.pl?gene=TSC22D2
SLC10A6	Solute Carrier Family 10 Member 6	Protein Coding	Q3KNW5	39	GC04M086823	0.23423	https://www.genecards.org/cgi-bin/carddisp.pl?gene=SLC10A6
SLC25A34	Solute Carrier Family 25 Member 34	Protein Coding	Q6PIV7	38	GC01P068442	0.23423	https://www.genecards.org/cgi-bin/carddisp.pl?gene=SLC25A34
SCRT1	Scratch Family Transcriptional Repressor 1	Protein Coding	Q9BWW7	36	GC08M144330	0.23423	https://www.genecards.org/cgi-bin/carddisp.pl?gene=SCRT1
SLC22A18AS	SLC22A18 Antisense RNA	RNA Gene	Q8N1D0	36	GC11M014055	0.23423	https://www.genecards.org/cgi-bin/carddisp.pl?gene=SLC22A18AS
IGF2-AS	IGF2 Antisense RNA	RNA Gene	Q6U949	35	GC11P002140	0.23423	https://www.genecards.org/cgi-bin/carddisp.pl?gene=IGF2-AS
SOX2-OT	SOX2 Overlapping Transcript	RNA Gene		32	GC03P180989	0.23423	https://www.genecards.org/cgi-bin/carddisp.pl?gene=SOX2-OT
MIR184	MicroRNA 184	RNA Gene		31	GC15P079209	0.23423	https://www.genecards.org/cgi-bin/carddisp.pl?gene=MIR184
MIR155HG	MIR155 Host Gene	RNA Gene	C0HMA1	29	GC21P025821	0.23423	https://www.genecards.org/cgi-bin/carddisp.pl?gene=MIR155HG
MIR491	MicroRNA 491	RNA Gene		29	GC09P020716	0.23423	https://www.genecards.org/cgi-bin/carddisp.pl?gene=MIR491
MIR186	MicroRNA 186	RNA Gene		28	GC01M071067	0.23423	https://www.genecards.org/cgi-bin/carddisp.pl?gene=MIR186
MIRLET7A3	MicroRNA Let-7a-3	RNA Gene		28	GC22P046112	0.23423	https://www.genecards.org/cgi-bin/carddisp.pl?gene=MIRLET7A3
MIR454	MicroRNA 454	RNA Gene		26	GC17M059137	0.23423	https://www.genecards.org/cgi-bin/carddisp.pl?gene=MIR454
MIR589	MicroRNA 589	RNA Gene		26	GC07M005495	0.23423	https://www.genecards.org/cgi-bin/carddisp.pl?gene=MIR589
MIR885	MicroRNA 885	RNA Gene		26	GC03M011031	0.23423	https://www.genecards.org/cgi-bin/carddisp.pl?gene=MIR885
LINC01619	Long Intergenic Non-Protein Coding RNA 1619	RNA Gene	G3V211	25	GC12M091993	0.23423	https://www.genecards.org/cgi-bin/carddisp.pl?gene=LINC01619
MIR1-1	MicroRNA 1-1	RNA Gene		25	GC20P068636	0.23423	https://www.genecards.org/cgi-bin/carddisp.pl?gene=MIR1-1
MIR518B	MicroRNA 518b	RNA Gene		25	GC19P143513	0.23423	https://www.genecards.org/cgi-bin/carddisp.pl?gene=MIR518B
MIR519D	MicroRNA 519d	RNA Gene		25	GC19P053713	0.23423	https://www.genecards.org/cgi-bin/carddisp.pl?gene=MIR519D
MIRLET7A2	MicroRNA Let-7a-2	RNA Gene		25	GC11M122146	0.23423	https://www.genecards.org/cgi-bin/carddisp.pl?gene=MIRLET7A2
TRAF3IP2-AS1	TRAF3IP2 Antisense RNA 1	RNA Gene		25	GC06P111483	0.23423	https://www.genecards.org/cgi-bin/carddisp.pl?gene=TRAF3IP2-AS1
MIR498	MicroRNA 498	RNA Gene		23	GC19P143504	0.23423	https://www.genecards.org/cgi-bin/carddisp.pl?gene=MIR498
MIR662	MicroRNA 662	RNA Gene		22	GC16P112236	0.23423	https://www.genecards.org/cgi-bin/carddisp.pl?gene=MIR662
BANCR	BRAF-Activated Non-Protein Coding RNA	RNA Gene		21	GC09M069296	0.23423	https://www.genecards.org/cgi-bin/carddisp.pl?gene=BANCR
LINC01152	Long Intergenic Non-Protein Coding RNA 1152	RNA Gene		21	GC17P072030	0.23423	https://www.genecards.org/cgi-bin/carddisp.pl?gene=LINC01152
MIR522	MicroRNA 522	RNA Gene		21	GC19P053751	0.23423	https://www.genecards.org/cgi-bin/carddisp.pl?gene=MIR522
MIR638	MicroRNA 638	RNA Gene		21	GC19P142236	0.23423	https://www.genecards.org/cgi-bin/carddisp.pl?gene=MIR638
UGT1A	UDP Glucuronosyltransferase Family 1 Member A Complex Locus	Uncategorized		21	GC02P234634	0.23423	https://www.genecards.org/cgi-bin/carddisp.pl?gene=UGT1A
ITGB2-AS1	ITGB2 Antisense RNA 1	RNA Gene		20	GC21P044921	0.23423	https://www.genecards.org/cgi-bin/carddisp.pl?gene=ITGB2-AS1
ANKRD34C-AS1	ANKRD34C Antisense RNA 1	RNA Gene		19	GC15M159408	0.23423	https://www.genecards.org/cgi-bin/carddisp.pl?gene=ANKRD34C-AS1
LINC00968	Long Intergenic Non-Protein Coding RNA 968	RNA Gene		19	GC08M056776	0.23423	https://www.genecards.org/cgi-bin/carddisp.pl?gene=LINC00968
LINC02860	Long Intergenic Non-Protein Coding RNA 2860	RNA Gene		19	GC07P029761	0.23423	https://www.genecards.org/cgi-bin/carddisp.pl?gene=LINC02860
MIR1227	MicroRNA 1227	RNA Gene		19	GC19M002234	0.23423	https://www.genecards.org/cgi-bin/carddisp.pl?gene=MIR1227
MIR1229	MicroRNA 1229	RNA Gene		19	GC05M179798	0.23423	https://www.genecards.org/cgi-bin/carddisp.pl?gene=MIR1229
MIR1283-1	MicroRNA 1283-1	RNA Gene		18	GC19P053688	0.23423	https://www.genecards.org/cgi-bin/carddisp.pl?gene=MIR1283-1
MIR4707	MicroRNA 4707	RNA Gene		18	GC14M028340	0.23423	https://www.genecards.org/cgi-bin/carddisp.pl?gene=MIR4707
MIR6505	MicroRNA 6505	RNA Gene		17	GC12P069408	0.23423	https://www.genecards.org/cgi-bin/carddisp.pl?gene=MIR6505
LINC01214	Long Intergenic Non-Protein Coding RNA 1214	RNA Gene		16	GC03M150157	0.23423	https://www.genecards.org/cgi-bin/carddisp.pl?gene=LINC01214
MIR1283-2	MicroRNA 1283-2	RNA Gene		16	GC19P053758	0.23423	https://www.genecards.org/cgi-bin/carddisp.pl?gene=MIR1283-2
TRA-TGC7-1	TRNA-Ala (Anticodon TGC) 7-1	RNA Gene		16	GC06M103186	0.23423	https://www.genecards.org/cgi-bin/carddisp.pl?gene=TRA-TGC7-1
LINC01574	Long Intergenic Non-Protein Coding RNA 1574	RNA Gene		15	GC05P176743	0.23423	https://www.genecards.org/cgi-bin/carddisp.pl?gene=LINC01574
MIR647	MicroRNA 647	RNA Gene		15	GC20M063942	0.23423	https://www.genecards.org/cgi-bin/carddisp.pl?gene=MIR647
LINC02043	Long Intergenic Non-Protein Coding RNA 2043	RNA Gene		14	GC03M186813	0.23423	https://www.genecards.org/cgi-bin/carddisp.pl?gene=LINC02043
MIR3652	MicroRNA 3652	RNA Gene		14	GC12P104002	0.23423	https://www.genecards.org/cgi-bin/carddisp.pl?gene=MIR3652
MIR3671	MicroRNA 3671	RNA Gene		11	GC01M065057	0.23423	https://www.genecards.org/cgi-bin/carddisp.pl?gene=MIR3671
MIR6784	MicroRNA 6784	RNA Gene		9	GC17M045114	0.23423	https://www.genecards.org/cgi-bin/carddisp.pl?gene=MIR6784
RPL32P9	Ribosomal Protein L32 Pseudogene 9	Pseudogene		9	GC03P150150	0.23423	https://www.genecards.org/cgi-bin/carddisp.pl?gene=RPL32P9
TCP1P3	T-Complex 1 Pseudogene 3	Pseudogene		9	GC12P019941	0.23423	https://www.genecards.org/cgi-bin/carddisp.pl?gene=TCP1P3
FECHP1	Ferrochelatase Pseudogene 1	Pseudogene		8	GC03P034873	0.23423	https://www.genecards.org/cgi-bin/carddisp.pl?gene=FECHP1
MIR6757	MicroRNA 6757	RNA Gene		8	GC12P053056	0.23423	https://www.genecards.org/cgi-bin/carddisp.pl?gene=MIR6757
INHBE	Inhibin Subunit Beta E	Protein Coding	P58166	47	GC12P057452	0.219317	https://www.genecards.org/cgi-bin/carddisp.pl?gene=INHBE
CHEK2	Checkpoint Kinase 2	Protein Coding	O96017	67	GC22M028687	0.191248	https://www.genecards.org/cgi-bin/carddisp.pl?gene=CHEK2
IDH2	Isocitrate Dehydrogenase (NADP(+)) 2	Protein Coding	P48735	66	GC15M090083	0.191248	https://www.genecards.org/cgi-bin/carddisp.pl?gene=IDH2
CDH2	Cadherin 2	Protein Coding	P19022	64	GC18M037261	0.191248	https://www.genecards.org/cgi-bin/carddisp.pl?gene=CDH2
PDGFB	Platelet Derived Growth Factor Subunit B	Protein Coding	P01127	64	GC22M083986	0.191248	https://www.genecards.org/cgi-bin/carddisp.pl?gene=PDGFB
SYK	Spleen Associated Tyrosine Kinase	Protein Coding	P43405	64	GC09P105236	0.191248	https://www.genecards.org/cgi-bin/carddisp.pl?gene=SYK
ACAT1	Acetyl-CoA Acetyltransferase 1	Protein Coding	P24752	63	GC11P108121	0.191248	https://www.genecards.org/cgi-bin/carddisp.pl?gene=ACAT1
ATP1A1	ATPase Na+/K+ Transporting Subunit Alpha 1	Protein Coding	P05023	63	GC01P116372	0.191248	https://www.genecards.org/cgi-bin/carddisp.pl?gene=ATP1A1
CDC42	Cell Division Cycle 42	Protein Coding	P60953	63	GC01P022052	0.191248	https://www.genecards.org/cgi-bin/carddisp.pl?gene=CDC42
EIF2AK2	Eukaryotic Translation Initiation Factor 2 Alpha Kinase 2	Protein Coding	P19525	63	GC02M037099	0.191248	https://www.genecards.org/cgi-bin/carddisp.pl?gene=EIF2AK2
G6PD	Glucose-6-Phosphate Dehydrogenase	Protein Coding	P11413	63	GC0XM154618	0.191248	https://www.genecards.org/cgi-bin/carddisp.pl?gene=G6PD
GATA3	GATA Binding Protein 3	Protein Coding	P23771	63	GC10P008045	0.191248	https://www.genecards.org/cgi-bin/carddisp.pl?gene=GATA3
P4HB	Prolyl 4-Hydroxylase Subunit Beta	Protein Coding	P07237	63	GC17M081843	0.191248	https://www.genecards.org/cgi-bin/carddisp.pl?gene=P4HB
PLD1	Phospholipase D1	Protein Coding	Q13393	63	GC03M171600	0.191248	https://www.genecards.org/cgi-bin/carddisp.pl?gene=PLD1
PRDX1	Peroxiredoxin 1	Protein Coding	Q06830	63	GC01M045861	0.191248	https://www.genecards.org/cgi-bin/carddisp.pl?gene=PRDX1
RPS6KA1	Ribosomal Protein S6 Kinase A1	Protein Coding	Q15418	63	GC01P069064	0.191248	https://www.genecards.org/cgi-bin/carddisp.pl?gene=RPS6KA1
STIM1	Stromal Interaction Molecule 1	Protein Coding	Q13586	63	GC11P015861	0.191248	https://www.genecards.org/cgi-bin/carddisp.pl?gene=STIM1
CDH1	Cadherin 1	Protein Coding	P12830	62	GC16P068737	0.191248	https://www.genecards.org/cgi-bin/carddisp.pl?gene=CDH1
DDX3X	DEAD-Box Helicase 3 X-Linked	Protein Coding	O00571	62	GC0XP041333	0.191248	https://www.genecards.org/cgi-bin/carddisp.pl?gene=DDX3X
FLNA	Filamin A	Protein Coding	P21333	62	GC0XM154348	0.191248	https://www.genecards.org/cgi-bin/carddisp.pl?gene=FLNA
GRIK2	Glutamate Ionotropic Receptor Kainate Type Subunit 2	Protein Coding	Q13002	62	GC06P100962	0.191248	https://www.genecards.org/cgi-bin/carddisp.pl?gene=GRIK2
MAOA	Monoamine Oxidase A	Protein Coding	P21397	62	GC0XP043654	0.191248	https://www.genecards.org/cgi-bin/carddisp.pl?gene=MAOA
PLA2G4A	Phospholipase A2 Group IVA	Protein Coding	P47712	62	GC01P186798	0.191248	https://www.genecards.org/cgi-bin/carddisp.pl?gene=PLA2G4A
PRKD1	Protein Kinase D1	Protein Coding	Q15139	62	GC14M029576	0.191248	https://www.genecards.org/cgi-bin/carddisp.pl?gene=PRKD1
SNAP25	Synaptosome Associated Protein 25	Protein Coding	P60880	62	GC20P010516	0.191248	https://www.genecards.org/cgi-bin/carddisp.pl?gene=SNAP25
TOP1	DNA Topoisomerase I	Protein Coding	P11387	62	GC20P041028	0.191248	https://www.genecards.org/cgi-bin/carddisp.pl?gene=TOP1
VCP	Valosin Containing Protein	Protein Coding	P55072	62	GC09M035572	0.191248	https://www.genecards.org/cgi-bin/carddisp.pl?gene=VCP
YWHAE	Tyrosine 3-Monooxygenase/Tryptophan 5-Monooxygenase Activation Protein Epsilon	Protein Coding	P62258	62	GC17M092123	0.191248	https://www.genecards.org/cgi-bin/carddisp.pl?gene=YWHAE
CSNK1A1	Casein Kinase 1 Alpha 1	Protein Coding	P48729	61	GC05M149492	0.191248	https://www.genecards.org/cgi-bin/carddisp.pl?gene=CSNK1A1
HSPA9	Heat Shock Protein Family A (Hsp70) Member 9	Protein Coding	P38646	61	GC05M138554	0.191248	https://www.genecards.org/cgi-bin/carddisp.pl?gene=HSPA9
KAT2B	Lysine Acetyltransferase 2B	Protein Coding	Q92831	61	GC03P025876	0.191248	https://www.genecards.org/cgi-bin/carddisp.pl?gene=KAT2B
PPP2R1A	Protein Phosphatase 2 Scaffold Subunit Aalpha	Protein Coding	P30153	61	GC19P143427	0.191248	https://www.genecards.org/cgi-bin/carddisp.pl?gene=PPP2R1A
RPL11	Ribosomal Protein L11	Protein Coding	P62913	61	GC01P023691	0.191248	https://www.genecards.org/cgi-bin/carddisp.pl?gene=RPL11
SDHA	Succinate Dehydrogenase Complex Flavoprotein Subunit A	Protein Coding	P31040	61	GC05P000238	0.191248	https://www.genecards.org/cgi-bin/carddisp.pl?gene=SDHA
SLC25A4	Solute Carrier Family 25 Member 4	Protein Coding	P12235	61	GC04P185143	0.191248	https://www.genecards.org/cgi-bin/carddisp.pl?gene=SLC25A4
TSHR	Thyroid Stimulating Hormone Receptor	Protein Coding	P16473	61	GC14P080954	0.191248	https://www.genecards.org/cgi-bin/carddisp.pl?gene=TSHR
UBA1	Ubiquitin Like Modifier Activating Enzyme 1	Protein Coding	P22314	61	GC0XP047190	0.191248	https://www.genecards.org/cgi-bin/carddisp.pl?gene=UBA1
YY1	YY1 Transcription Factor	Protein Coding	P25490	61	GC14P100238	0.191248	https://www.genecards.org/cgi-bin/carddisp.pl?gene=YY1
CACNA1D	Calcium Voltage-Gated Channel Subunit Alpha1 D	Protein Coding	Q01668	60	GC03P053328	0.191248	https://www.genecards.org/cgi-bin/carddisp.pl?gene=CACNA1D
CSTB	Cystatin B	Protein Coding	P04080	60	GC21M043772	0.191248	https://www.genecards.org/cgi-bin/carddisp.pl?gene=CSTB
CTSC	Cathepsin C	Protein Coding	P53634	60	GC11M137061	0.191248	https://www.genecards.org/cgi-bin/carddisp.pl?gene=CTSC
CYP27A1	Cytochrome P450 Family 27 Subfamily A Member 1	Protein Coding	Q02318	60	GC02P218781	0.191248	https://www.genecards.org/cgi-bin/carddisp.pl?gene=CYP27A1
CYP2C8	Cytochrome P450 Family 2 Subfamily C Member 8	Protein Coding	P10632	60	GC10M095038	0.191248	https://www.genecards.org/cgi-bin/carddisp.pl?gene=CYP2C8
EIF4G1	Eukaryotic Translation Initiation Factor 4 Gamma 1	Protein Coding	Q04637	60	GC03P184314	0.191248	https://www.genecards.org/cgi-bin/carddisp.pl?gene=EIF4G1
FLNB	Filamin B	Protein Coding	O75369	60	GC03P058008	0.191248	https://www.genecards.org/cgi-bin/carddisp.pl?gene=FLNB
GGCX	Gamma-Glutamyl Carboxylase	Protein Coding	P38435	60	GC02M085544	0.191248	https://www.genecards.org/cgi-bin/carddisp.pl?gene=GGCX
HSP90B1	Heat Shock Protein 90 Beta Family Member 1	Protein Coding	P14625	60	GC12P103930	0.191248	https://www.genecards.org/cgi-bin/carddisp.pl?gene=HSP90B1
HUWE1	HECT, UBA And WWE Domain Containing E3 Ubiquitin Protein Ligase 1	Protein Coding	Q7Z6Z7	60	GC0XM053532	0.191248	https://www.genecards.org/cgi-bin/carddisp.pl?gene=HUWE1
MAPKAPK2	MAPK Activated Protein Kinase 2	Protein Coding	P49137	60	GC01P206684	0.191248	https://www.genecards.org/cgi-bin/carddisp.pl?gene=MAPKAPK2
OXTR	Oxytocin Receptor	Protein Coding	P30559	60	GC03M008767	0.191248	https://www.genecards.org/cgi-bin/carddisp.pl?gene=OXTR
PARK7	Parkinsonism Associated Deglycase	Protein Coding	Q99497	60	GC01P068004	0.191248	https://www.genecards.org/cgi-bin/carddisp.pl?gene=PARK7
PDHA1	Pyruvate Dehydrogenase E1 Subunit Alpha 1	Protein Coding	P08559	60	GC0XP019343	0.191248	https://www.genecards.org/cgi-bin/carddisp.pl?gene=PDHA1
RPL5	Ribosomal Protein L5	Protein Coding	P46777	60	GC01P092858	0.191248	https://www.genecards.org/cgi-bin/carddisp.pl?gene=RPL5
SGPL1	Sphingosine-1-Phosphate Lyase 1	Protein Coding	O95470	60	GC10P070815	0.191248	https://www.genecards.org/cgi-bin/carddisp.pl?gene=SGPL1
SLC12A3	Solute Carrier Family 12 Member 3	Protein Coding	P55017	60	GC16P056865	0.191248	https://www.genecards.org/cgi-bin/carddisp.pl?gene=SLC12A3
SMC3	Structural Maintenance Of Chromosomes 3	Protein Coding	Q9UQE7	60	GC10P110567	0.191248	https://www.genecards.org/cgi-bin/carddisp.pl?gene=SMC3
SORD	Sorbitol Dehydrogenase	Protein Coding	Q00796	60	GC15P045023	0.191248	https://www.genecards.org/cgi-bin/carddisp.pl?gene=SORD
TARDBP	TAR DNA Binding Protein	Protein Coding	Q13148	60	GC01P068175	0.191248	https://www.genecards.org/cgi-bin/carddisp.pl?gene=TARDBP
TUBA4A	Tubulin Alpha 4a	Protein Coding	P68366	60	GC02M219249	0.191248	https://www.genecards.org/cgi-bin/carddisp.pl?gene=TUBA4A
YWHAZ	Tyrosine 3-Monooxygenase/Tryptophan 5-Monooxygenase Activation Protein Zeta	Protein Coding	P63104	60	GC08M100968	0.191248	https://www.genecards.org/cgi-bin/carddisp.pl?gene=YWHAZ
CD59	CD59 Molecule (CD59 Blood Group)	Protein Coding	P13987	59	GC11M033733	0.191248	https://www.genecards.org/cgi-bin/carddisp.pl?gene=CD59
DDX5	DEAD-Box Helicase 5	Protein Coding	P17844	59	GC17M064498	0.191248	https://www.genecards.org/cgi-bin/carddisp.pl?gene=DDX5
ETFB	Electron Transfer Flavoprotein Subunit Beta	Protein Coding	P38117	59	GC19M051345	0.191248	https://www.genecards.org/cgi-bin/carddisp.pl?gene=ETFB
FDXR	Ferredoxin Reductase	Protein Coding	P22570	59	GC17M074862	0.191248	https://www.genecards.org/cgi-bin/carddisp.pl?gene=FDXR
GABRA4	Gamma-Aminobutyric Acid Type A Receptor Subunit Alpha4	Protein Coding	P48169	59	GC04M046836	0.191248	https://www.genecards.org/cgi-bin/carddisp.pl?gene=GABRA4
GANAB	Glucosidase II Alpha Subunit	Protein Coding	Q14697	59	GC11M136448	0.191248	https://www.genecards.org/cgi-bin/carddisp.pl?gene=GANAB
HADHB	Hydroxyacyl-CoA Dehydrogenase Trifunctional Multienzyme Complex Subunit Beta	Protein Coding	P55084	59	GC02P026243	0.191248	https://www.genecards.org/cgi-bin/carddisp.pl?gene=HADHB
HAVCR2	Hepatitis A Virus Cellular Receptor 2	Protein Coding	Q8TDQ0	59	GC05M157063	0.191248	https://www.genecards.org/cgi-bin/carddisp.pl?gene=HAVCR2
HINT1	Histidine Triad Nucleotide Binding Protein 1	Protein Coding	P49773	59	GC05M131159	0.191248	https://www.genecards.org/cgi-bin/carddisp.pl?gene=HINT1
HMGCL	3-Hydroxy-3-Methylglutaryl-CoA Lyase	Protein Coding	P35914	59	GC01M023801	0.191248	https://www.genecards.org/cgi-bin/carddisp.pl?gene=HMGCL
HNRNPK	Heterogeneous Nuclear Ribonucleoprotein K	Protein Coding	P61978	59	GC09M119624	0.191248	https://www.genecards.org/cgi-bin/carddisp.pl?gene=HNRNPK
MAP2K7	Mitogen-Activated Protein Kinase Kinase 7	Protein Coding	O14733	59	GC19P007903	0.191248	https://www.genecards.org/cgi-bin/carddisp.pl?gene=MAP2K7
MAT2A	Methionine Adenosyltransferase 2A	Protein Coding	P31153	59	GC02P087165	0.191248	https://www.genecards.org/cgi-bin/carddisp.pl?gene=MAT2A
NDUFS7	NADH:Ubiquinone Oxidoreductase Core Subunit S7	Protein Coding	O75251	59	GC19P141840	0.191248	https://www.genecards.org/cgi-bin/carddisp.pl?gene=NDUFS7
NTN1	Netrin 1	Protein Coding	O95631	59	GC17P143444	0.191248	https://www.genecards.org/cgi-bin/carddisp.pl?gene=NTN1
PDK3	Pyruvate Dehydrogenase Kinase 3	Protein Coding	Q15120	59	GC0XP024465	0.191248	https://www.genecards.org/cgi-bin/carddisp.pl?gene=PDK3
PRDX2	Peroxiredoxin 2	Protein Coding	P32119	59	GC19M012796	0.191248	https://www.genecards.org/cgi-bin/carddisp.pl?gene=PRDX2
PRDX6	Peroxiredoxin 6	Protein Coding	P30041	59	GC01P173477	0.191248	https://www.genecards.org/cgi-bin/carddisp.pl?gene=PRDX6
RAB5A	RAB5A, Member RAS Oncogene Family	Protein Coding	P20339	59	GC03P025871	0.191248	https://www.genecards.org/cgi-bin/carddisp.pl?gene=RAB5A
RPSA	Ribosomal Protein SA	Protein Coding	P08865	59	GC03P039406	0.191248	https://www.genecards.org/cgi-bin/carddisp.pl?gene=RPSA
SLC25A1	Solute Carrier Family 25 Member 1	Protein Coding	P53007	59	GC22M083332	0.191248	https://www.genecards.org/cgi-bin/carddisp.pl?gene=SLC25A1
SLC25A20	Solute Carrier Family 25 Member 20	Protein Coding	O43772	59	GC03M048969	0.191248	https://www.genecards.org/cgi-bin/carddisp.pl?gene=SLC25A20
SLCO1B1	Solute Carrier Organic Anion Transporter Family Member 1B1	Protein Coding	Q9Y6L6	59	GC12P068706	0.191248	https://www.genecards.org/cgi-bin/carddisp.pl?gene=SLCO1B1
YWHAQ	Tyrosine 3-Monooxygenase/Tryptophan 5-Monooxygenase Activation Protein Theta	Protein Coding	P27348	59	GC02M009583	0.191248	https://www.genecards.org/cgi-bin/carddisp.pl?gene=YWHAQ
ALDH6A1	Aldehyde Dehydrogenase 6 Family Member A1	Protein Coding	Q02252	58	GC14M074174	0.191248	https://www.genecards.org/cgi-bin/carddisp.pl?gene=ALDH6A1
ATP2B4	ATPase Plasma Membrane Ca2+ Transporting 4	Protein Coding	P23634	58	GC01P203626	0.191248	https://www.genecards.org/cgi-bin/carddisp.pl?gene=ATP2B4
C1QBP	Complement C1q Binding Protein	Protein Coding	Q07021	58	GC17M005432	0.191248	https://www.genecards.org/cgi-bin/carddisp.pl?gene=C1QBP
CLCN7	Chloride Voltage-Gated Channel 7	Protein Coding	P51798	58	GC16M001444	0.191248	https://www.genecards.org/cgi-bin/carddisp.pl?gene=CLCN7
EGR2	Early Growth Response 2	Protein Coding	P11161	58	GC10M062811	0.191248	https://www.genecards.org/cgi-bin/carddisp.pl?gene=EGR2
EPHA7	EPH Receptor A7	Protein Coding	Q15375	58	GC06M093240	0.191248	https://www.genecards.org/cgi-bin/carddisp.pl?gene=EPHA7
LIG3	DNA Ligase 3	Protein Coding	P49916	58	GC17P034980	0.191248	https://www.genecards.org/cgi-bin/carddisp.pl?gene=LIG3
NDUFV1	NADH:Ubiquinone Oxidoreductase Core Subunit V1	Protein Coding	P49821	58	GC11P103503	0.191248	https://www.genecards.org/cgi-bin/carddisp.pl?gene=NDUFV1
NFS1	NFS1 Cysteine Desulfurase	Protein Coding	Q9Y697	58	GC20M035668	0.191248	https://www.genecards.org/cgi-bin/carddisp.pl?gene=NFS1
NONO	Non-POU Domain Containing Octamer Binding	Protein Coding	Q15233	58	GC0XP071274	0.191248	https://www.genecards.org/cgi-bin/carddisp.pl?gene=NONO
PPIA	Peptidylprolyl Isomerase A	Protein Coding	P62937	58	GC07P044869	0.191248	https://www.genecards.org/cgi-bin/carddisp.pl?gene=PPIA
SLC25A3	Solute Carrier Family 25 Member 3	Protein Coding	Q00325	58	GC12P098593	0.191248	https://www.genecards.org/cgi-bin/carddisp.pl?gene=SLC25A3
SMARCAL1	SNF2 Related Chromatin Remodeling Annealing Helicase 1	Protein Coding	Q9NZC9	58	GC02P216412	0.191248	https://www.genecards.org/cgi-bin/carddisp.pl?gene=SMARCAL1
SOX9	SRY-Box Transcription Factor 9	Protein Coding	P48436	58	GC17P072121	0.191248	https://www.genecards.org/cgi-bin/carddisp.pl?gene=SOX9
ABCB7	ATP Binding Cassette Subfamily B Member 7	Protein Coding	O75027	57	GC0XM075053	0.191248	https://www.genecards.org/cgi-bin/carddisp.pl?gene=ABCB7
ABCD3	ATP Binding Cassette Subfamily D Member 3	Protein Coding	P28288	57	GC01P094385	0.191248	https://www.genecards.org/cgi-bin/carddisp.pl?gene=ABCD3
ADAMTS5	ADAM Metallopeptidase With Thrombospondin Type 1 Motif 5	Protein Coding	Q9UNA0	57	GC21M026918	0.191248	https://www.genecards.org/cgi-bin/carddisp.pl?gene=ADAMTS5
CDH23	Cadherin Related 23	Protein Coding	Q9H251	57	GC10P071396	0.191248	https://www.genecards.org/cgi-bin/carddisp.pl?gene=CDH23
CHL1	Cell Adhesion Molecule L1 Like	Protein Coding	O00533	57	GC03P000213	0.191248	https://www.genecards.org/cgi-bin/carddisp.pl?gene=CHL1
CYC1	Cytochrome C1	Protein Coding	P08574	57	GC08P144095	0.191248	https://www.genecards.org/cgi-bin/carddisp.pl?gene=CYC1
DUOX2	Dual Oxidase 2	Protein Coding	Q9NRD8	57	GC15M045092	0.191248	https://www.genecards.org/cgi-bin/carddisp.pl?gene=DUOX2
E2F1	E2F Transcription Factor 1	Protein Coding	Q01094	57	GC20M033675	0.191248	https://www.genecards.org/cgi-bin/carddisp.pl?gene=E2F1
EEF1A1	Eukaryotic Translation Elongation Factor 1 Alpha 1	Protein Coding	P68104	57	GC06M103850	0.191248	https://www.genecards.org/cgi-bin/carddisp.pl?gene=EEF1A1
EIF2B4	Eukaryotic Translation Initiation Factor 2B Subunit Delta	Protein Coding	Q9UI10	57	GC02M027364	0.191248	https://www.genecards.org/cgi-bin/carddisp.pl?gene=EIF2B4
EWSR1	EWS RNA Binding Protein 1	Protein Coding	Q01844	57	GC22P086642	0.191248	https://www.genecards.org/cgi-bin/carddisp.pl?gene=EWSR1
HLA-G	Major Histocompatibility Complex, Class I, G	Protein Coding	P17693	57	GC06P173032	0.191248	https://www.genecards.org/cgi-bin/carddisp.pl?gene=HLA-G
LIPG	Lipase G, Endothelial Type	Protein Coding	Q9Y5X9	57	GC18P049560	0.191248	https://www.genecards.org/cgi-bin/carddisp.pl?gene=LIPG
MAP2	Microtubule Associated Protein 2	Protein Coding	P11137	57	GC02P209424	0.191248	https://www.genecards.org/cgi-bin/carddisp.pl?gene=MAP2
MAP3K14	Mitogen-Activated Protein Kinase Kinase Kinase 14	Protein Coding	Q99558	57	GC17M045263	0.191248	https://www.genecards.org/cgi-bin/carddisp.pl?gene=MAP3K14
MAPKAP1	MAPK Associated Protein 1	Protein Coding	Q9BPZ7	57	GC09M125437	0.191248	https://www.genecards.org/cgi-bin/carddisp.pl?gene=MAPKAP1
MOGS	Mannosyl-Oligosaccharide Glucosidase	Protein Coding	Q13724	57	GC02M074461	0.191248	https://www.genecards.org/cgi-bin/carddisp.pl?gene=MOGS
NDUFA12	NADH:Ubiquinone Oxidoreductase Subunit A12	Protein Coding	Q9UI09	57	GC12M094898	0.191248	https://www.genecards.org/cgi-bin/carddisp.pl?gene=NDUFA12
NDUFS1	NADH:Ubiquinone Oxidoreductase Core Subunit S1	Protein Coding	P28331	57	GC02M206114	0.191248	https://www.genecards.org/cgi-bin/carddisp.pl?gene=NDUFS1
NISCH	Nischarin	Protein Coding	Q9Y2I1	57	GC03P052455	0.191248	https://www.genecards.org/cgi-bin/carddisp.pl?gene=NISCH
NR5A2	Nuclear Receptor Subfamily 5 Group A Member 2	Protein Coding	O00482	57	GC01P199996	0.191248	https://www.genecards.org/cgi-bin/carddisp.pl?gene=NR5A2
NSDHL	NAD(P) Dependent Steroid Dehydrogenase-Like	Protein Coding	Q15738	57	GC0XP152830	0.191248	https://www.genecards.org/cgi-bin/carddisp.pl?gene=NSDHL
PABPN1	Poly(A) Binding Protein Nuclear 1	Protein Coding	Q86U42	57	GC14P056868	0.191248	https://www.genecards.org/cgi-bin/carddisp.pl?gene=PABPN1
PISD	Phosphatidylserine Decarboxylase	Protein Coding	Q9UG56	57	GC22M083773	0.191248	https://www.genecards.org/cgi-bin/carddisp.pl?gene=PISD
PNPLA6	Patatin Like Phospholipase Domain Containing 6	Protein Coding	Q8IY17	57	GC19P007534	0.191248	https://www.genecards.org/cgi-bin/carddisp.pl?gene=PNPLA6
PPP1R12A	Protein Phosphatase 1 Regulatory Subunit 12A	Protein Coding	O14974	57	GC12M079773	0.191248	https://www.genecards.org/cgi-bin/carddisp.pl?gene=PPP1R12A
PSMD4	Proteasome 26S Subunit Ubiquitin Receptor, Non-ATPase 4	Protein Coding	P55036	57	GC01P173217	0.191248	https://www.genecards.org/cgi-bin/carddisp.pl?gene=PSMD4
RPL15	Ribosomal Protein L15	Protein Coding	P61313	57	GC03P023916	0.191248	https://www.genecards.org/cgi-bin/carddisp.pl?gene=RPL15
SKP1	S-Phase Kinase Associated Protein 1	Protein Coding	P63208	57	GC05M134148	0.191248	https://www.genecards.org/cgi-bin/carddisp.pl?gene=SKP1
TJP2	Tight Junction Protein 2	Protein Coding	Q9UDY2	57	GC09P069121	0.191248	https://www.genecards.org/cgi-bin/carddisp.pl?gene=TJP2
TPK1	Thiamin Pyrophosphokinase 1	Protein Coding	Q9H3S4	57	GC07M144451	0.191248	https://www.genecards.org/cgi-bin/carddisp.pl?gene=TPK1
TUFM	Tu Translation Elongation Factor, Mitochondrial	Protein Coding	P49411	57	GC16M048286	0.191248	https://www.genecards.org/cgi-bin/carddisp.pl?gene=TUFM
ULK1	Unc-51 Like Autophagy Activating Kinase 1	Protein Coding	O75385	57	GC12P131894	0.191248	https://www.genecards.org/cgi-bin/carddisp.pl?gene=ULK1
AGO2	Argonaute RISC Catalytic Component 2	Protein Coding	Q9UKV8	56	GC08M141005	0.191248	https://www.genecards.org/cgi-bin/carddisp.pl?gene=AGO2
CHD8	Chromodomain Helicase DNA Binding Protein 8	Protein Coding	Q9HCK8	56	GC14M021385	0.191248	https://www.genecards.org/cgi-bin/carddisp.pl?gene=CHD8
CHGA	Chromogranin A	Protein Coding	P10645	56	GC14P094540	0.191248	https://www.genecards.org/cgi-bin/carddisp.pl?gene=CHGA
CNP	2',3'-Cyclic Nucleotide 3' Phosphodiesterase	Protein Coding	P09543	56	GC17P041966	0.191248	https://www.genecards.org/cgi-bin/carddisp.pl?gene=CNP
COPB2	COPI Coat Complex Subunit Beta 2	Protein Coding	P35606	56	GC03M139355	0.191248	https://www.genecards.org/cgi-bin/carddisp.pl?gene=COPB2
CYP2U1	Cytochrome P450 Family 2 Subfamily U Member 1	Protein Coding	Q7Z449	56	GC04P107931	0.191248	https://www.genecards.org/cgi-bin/carddisp.pl?gene=CYP2U1
DGKZ	Diacylglycerol Kinase Zeta	Protein Coding	Q13574	56	GC11P046332	0.191248	https://www.genecards.org/cgi-bin/carddisp.pl?gene=DGKZ
DISC1	DISC1 Scaffold Protein	Protein Coding	Q9NRI5	56	GC01P231626	0.191248	https://www.genecards.org/cgi-bin/carddisp.pl?gene=DISC1
GLRX	Glutaredoxin	Protein Coding	P35754	56	GC05M095752	0.191248	https://www.genecards.org/cgi-bin/carddisp.pl?gene=GLRX
GYPA	Glycophorin A (MNS Blood Group)	Protein Coding	P02724	56	GC04M144109	0.191248	https://www.genecards.org/cgi-bin/carddisp.pl?gene=GYPA
HARS1	Histidyl-TRNA Synthetase 1	Protein Coding	P12081	56	GC05M140673	0.191248	https://www.genecards.org/cgi-bin/carddisp.pl?gene=HARS1
HIBCH	3-Hydroxyisobutyryl-CoA Hydrolase	Protein Coding	Q6NVY1	56	GC02M190189	0.191248	https://www.genecards.org/cgi-bin/carddisp.pl?gene=HIBCH
HNRNPD	Heterogeneous Nuclear Ribonucleoprotein D	Protein Coding	Q14103	56	GC04M082352	0.191248	https://www.genecards.org/cgi-bin/carddisp.pl?gene=HNRNPD
HNRNPU	Heterogeneous Nuclear Ribonucleoprotein U	Protein Coding	Q00839	56	GC01M244844	0.191248	https://www.genecards.org/cgi-bin/carddisp.pl?gene=HNRNPU
IDH3B	Isocitrate Dehydrogenase (NAD(+)) 3 Non-Catalytic Subunit Beta	Protein Coding	O43837	56	GC20M002658	0.191248	https://www.genecards.org/cgi-bin/carddisp.pl?gene=IDH3B
IQGAP1	IQ Motif Containing GTPase Activating Protein 1	Protein Coding	P46940	56	GC15P090388	0.191248	https://www.genecards.org/cgi-bin/carddisp.pl?gene=IQGAP1
KDM2B	Lysine Demethylase 2B	Protein Coding	Q8NHM5	56	GC12M124499	0.191248	https://www.genecards.org/cgi-bin/carddisp.pl?gene=KDM2B
KIF2A	Kinesin Family Member 2A	Protein Coding	O00139	56	GC05P062306	0.191248	https://www.genecards.org/cgi-bin/carddisp.pl?gene=KIF2A
KRT10	Keratin 10	Protein Coding	P13645	56	GC17M040818	0.191248	https://www.genecards.org/cgi-bin/carddisp.pl?gene=KRT10
LOXL4	Lysyl Oxidase Like 4	Protein Coding	Q96JB6	56	GC10M098247	0.191248	https://www.genecards.org/cgi-bin/carddisp.pl?gene=LOXL4
MGAT2	Alpha-1,6-Mannosyl-Glycoprotein 2-Beta-N-Acetylglucosaminyltransferase	Protein Coding	Q10469	56	GC14P049620	0.191248	https://www.genecards.org/cgi-bin/carddisp.pl?gene=MGAT2
MLKL	Mixed Lineage Kinase Domain Like Pseudokinase	Protein Coding	Q8NB16	56	GC16M074975	0.191248	https://www.genecards.org/cgi-bin/carddisp.pl?gene=MLKL
MYO6	Myosin VI	Protein Coding	Q9UM54	56	GC06P075749	0.191248	https://www.genecards.org/cgi-bin/carddisp.pl?gene=MYO6
NDUFA8	NADH:Ubiquinone Oxidoreductase Subunit A8	Protein Coding	P51970	56	GC09M122132	0.191248	https://www.genecards.org/cgi-bin/carddisp.pl?gene=NDUFA8
NDUFA9	NADH:Ubiquinone Oxidoreductase Subunit A9	Protein Coding	Q16795	56	GC12P004649	0.191248	https://www.genecards.org/cgi-bin/carddisp.pl?gene=NDUFA9
NDUFS6	NADH:Ubiquinone Oxidoreductase Subunit S6	Protein Coding	O75380	56	GC05P001801	0.191248	https://www.genecards.org/cgi-bin/carddisp.pl?gene=NDUFS6
NDUFV2	NADH:Ubiquinone Oxidoreductase Core Subunit V2	Protein Coding	P19404	56	GC18P009114	0.191248	https://www.genecards.org/cgi-bin/carddisp.pl?gene=NDUFV2
NEK1	NIMA Related Kinase 1	Protein Coding	Q96PY6	56	GC04M169393	0.191248	https://www.genecards.org/cgi-bin/carddisp.pl?gene=NEK1
NOP56	NOP56 Ribonucleoprotein	Protein Coding	O00567	56	GC20P010153	0.191248	https://www.genecards.org/cgi-bin/carddisp.pl?gene=NOP56
NSUN2	NOP2/Sun RNA Methyltransferase 2	Protein Coding	Q08J23	56	GC05M006599	0.191248	https://www.genecards.org/cgi-bin/carddisp.pl?gene=NSUN2
RACK1	Receptor For Activated C Kinase 1	Protein Coding	P63244	56	GC05M183152	0.191248	https://www.genecards.org/cgi-bin/carddisp.pl?gene=RACK1
RAN	RAN, Member RAS Oncogene Family	Protein Coding	P62826	56	GC12P137657	0.191248	https://www.genecards.org/cgi-bin/carddisp.pl?gene=RAN
RPS20	Ribosomal Protein S20	Protein Coding	P60866	56	GC08M056067	0.191248	https://www.genecards.org/cgi-bin/carddisp.pl?gene=RPS20
RPS27	Ribosomal Protein S27	Protein Coding	P42677	56	GC01P173364	0.191248	https://www.genecards.org/cgi-bin/carddisp.pl?gene=RPS27
RPS3	Ribosomal Protein S3	Protein Coding	P23396	56	GC11P103764	0.191248	https://www.genecards.org/cgi-bin/carddisp.pl?gene=RPS3
SFPQ	Splicing Factor Proline And Glutamine Rich	Protein Coding	P23246	56	GC01M035176	0.191248	https://www.genecards.org/cgi-bin/carddisp.pl?gene=SFPQ
ZYX	Zyxin	Protein Coding	Q15942	56	GC07P143381	0.191248	https://www.genecards.org/cgi-bin/carddisp.pl?gene=ZYX
COX6A1	Cytochrome C Oxidase Subunit 6A1	Protein Coding	P12074	55	GC12P120519	0.191248	https://www.genecards.org/cgi-bin/carddisp.pl?gene=COX6A1
EHHADH	Enoyl-CoA Hydratase And 3-Hydroxyacyl CoA Dehydrogenase	Protein Coding	Q08426	55	GC03M185190	0.191248	https://www.genecards.org/cgi-bin/carddisp.pl?gene=EHHADH
EIF4B	Eukaryotic Translation Initiation Factor 4B	Protein Coding	P23588	55	GC12P053006	0.191248	https://www.genecards.org/cgi-bin/carddisp.pl?gene=EIF4B
GDAP1	Ganglioside Induced Differentiation Associated Protein 1	Protein Coding	Q8TB36	55	GC08P074315	0.191248	https://www.genecards.org/cgi-bin/carddisp.pl?gene=GDAP1
HAS2	Hyaluronan Synthase 2	Protein Coding	Q92819	55	GC08M121612	0.191248	https://www.genecards.org/cgi-bin/carddisp.pl?gene=HAS2
HNRNPC	Heterogeneous Nuclear Ribonucleoprotein C	Protein Coding	P07910	55	GC14M028270	0.191248	https://www.genecards.org/cgi-bin/carddisp.pl?gene=HNRNPC
MINK1	Misshapen Like Kinase 1	Protein Coding	Q8N4C8	55	GC17P004833	0.191248	https://www.genecards.org/cgi-bin/carddisp.pl?gene=MINK1
NDUFA6	NADH:Ubiquinone Oxidoreductase Subunit A6	Protein Coding	P56556	55	GC22M042085	0.191248	https://www.genecards.org/cgi-bin/carddisp.pl?gene=NDUFA6
OSGEP	O-Sialoglycoprotein Endopeptidase	Protein Coding	Q9NPF4	55	GC14M020446	0.191248	https://www.genecards.org/cgi-bin/carddisp.pl?gene=OSGEP
PAPSS2	3'-Phosphoadenosine 5'-Phosphosulfate Synthase 2	Protein Coding	O95340	55	GC10P087659	0.191248	https://www.genecards.org/cgi-bin/carddisp.pl?gene=PAPSS2
PTRH2	Peptidyl-TRNA Hydrolase 2	Protein Coding	Q9Y3E5	55	GC17M059674	0.191248	https://www.genecards.org/cgi-bin/carddisp.pl?gene=PTRH2
QPCT	Glutaminyl-Peptide Cyclotransferase	Protein Coding	Q16769	55	GC02P037344	0.191248	https://www.genecards.org/cgi-bin/carddisp.pl?gene=QPCT
RPS14	Ribosomal Protein S14	Protein Coding	P62263	55	GC05M150443	0.191248	https://www.genecards.org/cgi-bin/carddisp.pl?gene=RPS14
RPS17	Ribosomal Protein S17	Protein Coding	P08708	55	GC15M082536	0.191248	https://www.genecards.org/cgi-bin/carddisp.pl?gene=RPS17
RPS26	Ribosomal Protein S26	Protein Coding	P62854	55	GC12P069866	0.191248	https://www.genecards.org/cgi-bin/carddisp.pl?gene=RPS26
SAMHD1	SAM And HD Domain Containing Deoxynucleoside Triphosphate Triphosphohydrolase 1	Protein Coding	Q9Y3Z3	55	GC20M036890	0.191248	https://www.genecards.org/cgi-bin/carddisp.pl?gene=SAMHD1
SBDS	SBDS Ribosome Maturation Factor	Protein Coding	Q9Y3A5	55	GC07M066987	0.191248	https://www.genecards.org/cgi-bin/carddisp.pl?gene=SBDS
TECR	Trans-2,3-Enoyl-CoA Reductase	Protein Coding	Q9NZ01	55	GC19P014517	0.191248	https://www.genecards.org/cgi-bin/carddisp.pl?gene=TECR
AAK1	AP2 Associated Kinase 1	Protein Coding	Q2M2I8	54	GC02M069459	0.191248	https://www.genecards.org/cgi-bin/carddisp.pl?gene=AAK1
ABCF1	ATP Binding Cassette Subfamily F Member 1	Protein Coding	Q8NE71	54	GC06P030571	0.191248	https://www.genecards.org/cgi-bin/carddisp.pl?gene=ABCF1
ABHD12	Abhydrolase Domain Containing 12, Lysophospholipase	Protein Coding	Q8N2K0	54	GC20M025294	0.191248	https://www.genecards.org/cgi-bin/carddisp.pl?gene=ABHD12
ADAM19	ADAM Metallopeptidase Domain 19	Protein Coding	Q9H013	54	GC05M157395	0.191248	https://www.genecards.org/cgi-bin/carddisp.pl?gene=ADAM19
ADRM1	ADRM1 26S Proteasome Ubiquitin Receptor	Protein Coding	Q16186	54	GC20P062302	0.191248	https://www.genecards.org/cgi-bin/carddisp.pl?gene=ADRM1
ANK2	Ankyrin 2	Protein Coding	Q01484	54	GC04P112784	0.191248	https://www.genecards.org/cgi-bin/carddisp.pl?gene=ANK2
CDH4	Cadherin 4	Protein Coding	P55283	54	GC20P061252	0.191248	https://www.genecards.org/cgi-bin/carddisp.pl?gene=CDH4
DEK	DEK Proto-Oncogene	Protein Coding	P35659	54	GC06M018224	0.191248	https://www.genecards.org/cgi-bin/carddisp.pl?gene=DEK
ECI2	Enoyl-CoA Delta Isomerase 2	Protein Coding	O75521	54	GC06M004115	0.191248	https://www.genecards.org/cgi-bin/carddisp.pl?gene=ECI2
EIF5	Eukaryotic Translation Initiation Factor 5	Protein Coding	P55010	54	GC14P103333	0.191248	https://www.genecards.org/cgi-bin/carddisp.pl?gene=EIF5
ELAVL1	ELAV Like RNA Binding Protein 1	Protein Coding	Q15717	54	GC19M007958	0.191248	https://www.genecards.org/cgi-bin/carddisp.pl?gene=ELAVL1
HS6ST1	Heparan Sulfate 6-O-Sulfotransferase 1	Protein Coding	O60243	54	GC02M128236	0.191248	https://www.genecards.org/cgi-bin/carddisp.pl?gene=HS6ST1
IARS2	Isoleucyl-TRNA Synthetase 2, Mitochondrial	Protein Coding	Q9NSE4	54	GC01P220094	0.191248	https://www.genecards.org/cgi-bin/carddisp.pl?gene=IARS2
INPP4A	Inositol Polyphosphate-4-Phosphatase Type I A	Protein Coding	Q96PE3	54	GC02P099126	0.191248	https://www.genecards.org/cgi-bin/carddisp.pl?gene=INPP4A
JPH3	Junctophilin 3	Protein Coding	Q8WXH2	54	GC16P087601	0.191248	https://www.genecards.org/cgi-bin/carddisp.pl?gene=JPH3
KCNH6	Potassium Voltage-Gated Channel Subfamily H Member 6	Protein Coding	Q9H252	54	GC17P063523	0.191248	https://www.genecards.org/cgi-bin/carddisp.pl?gene=KCNH6
LGALS3BP	Galectin 3 Binding Protein	Protein Coding	Q08380	54	GC17M078971	0.191248	https://www.genecards.org/cgi-bin/carddisp.pl?gene=LGALS3BP
LMO1	LIM Domain Only 1	Protein Coding	P25800	54	GC11M008224	0.191248	https://www.genecards.org/cgi-bin/carddisp.pl?gene=LMO1
NDUFA2	NADH:Ubiquinone Oxidoreductase Subunit A2	Protein Coding	O43678	54	GC05M140827	0.191248	https://www.genecards.org/cgi-bin/carddisp.pl?gene=NDUFA2
NDUFA4	NDUFA4 Mitochondrial Complex Associated	Protein Coding	O00483	54	GC07M010938	0.191248	https://www.genecards.org/cgi-bin/carddisp.pl?gene=NDUFA4
NUDC	Nuclear Distribution C, Dynein Complex Regulator	Protein Coding	Q9Y266	54	GC01P069103	0.191248	https://www.genecards.org/cgi-bin/carddisp.pl?gene=NUDC
PDGFC	Platelet Derived Growth Factor C	Protein Coding	Q9NRA1	54	GC04M156760	0.191248	https://www.genecards.org/cgi-bin/carddisp.pl?gene=PDGFC
POLR2B	RNA Polymerase II Subunit B	Protein Coding	P30876	54	GC04P056977	0.191248	https://www.genecards.org/cgi-bin/carddisp.pl?gene=POLR2B
PUF60	Poly(U) Binding Splicing Factor 60	Protein Coding	Q9UHX1	54	GC08M143816	0.191248	https://www.genecards.org/cgi-bin/carddisp.pl?gene=PUF60
RHOG	Ras Homolog Family Member G	Protein Coding	P84095	54	GC11M014095	0.191248	https://www.genecards.org/cgi-bin/carddisp.pl?gene=RHOG
RPL27	Ribosomal Protein L27	Protein Coding	P61353	54	GC17P042998	0.191248	https://www.genecards.org/cgi-bin/carddisp.pl?gene=RPL27
RPL3	Ribosomal Protein L3	Protein Coding	P39023	54	GC22M083902	0.191248	https://www.genecards.org/cgi-bin/carddisp.pl?gene=RPL3
RPS15A	Ribosomal Protein S15a	Protein Coding	P62244	54	GC16M018781	0.191248	https://www.genecards.org/cgi-bin/carddisp.pl?gene=RPS15A
RPS7	Ribosomal Protein S7	Protein Coding	P62081	54	GC02P003575	0.191248	https://www.genecards.org/cgi-bin/carddisp.pl?gene=RPS7
SLC25A22	Solute Carrier Family 25 Member 22	Protein Coding	Q9H936	54	GC11M013973	0.191248	https://www.genecards.org/cgi-bin/carddisp.pl?gene=SLC25A22
SLC25A24	Solute Carrier Family 25 Member 24	Protein Coding	Q6NUK1	54	GC01M108134	0.191248	https://www.genecards.org/cgi-bin/carddisp.pl?gene=SLC25A24
SLC30A9	Solute Carrier Family 30 Member 9	Protein Coding	Q6PML9	54	GC04P041998	0.191248	https://www.genecards.org/cgi-bin/carddisp.pl?gene=SLC30A9
SULF1	Sulfatase 1	Protein Coding	Q8IWU6	54	GC08P069466	0.191248	https://www.genecards.org/cgi-bin/carddisp.pl?gene=SULF1
TUSC3	Tumor Suppressor Candidate 3	Protein Coding	Q13454	54	GC08P015417	0.191248	https://www.genecards.org/cgi-bin/carddisp.pl?gene=TUSC3
UBE2V1	Ubiquitin Conjugating Enzyme E2 V1	Protein Coding	Q13404	54	GC20M050082	0.191248	https://www.genecards.org/cgi-bin/carddisp.pl?gene=UBE2V1
UBE3C	Ubiquitin Protein Ligase E3C	Protein Coding	Q15386	54	GC07P157138	0.191248	https://www.genecards.org/cgi-bin/carddisp.pl?gene=UBE3C
UGT2B15	UDP Glucuronosyltransferase Family 2 Member B15	Protein Coding	P54855	54	GC04M068646	0.191248	https://www.genecards.org/cgi-bin/carddisp.pl?gene=UGT2B15
UPF1	UPF1 RNA Helicase And ATPase	Protein Coding	Q92900	54	GC19P018831	0.191248	https://www.genecards.org/cgi-bin/carddisp.pl?gene=UPF1
UQCRQ	Ubiquinol-Cytochrome C Reductase Complex III Subunit VII	Protein Coding	O14949	54	GC05P132866	0.191248	https://www.genecards.org/cgi-bin/carddisp.pl?gene=UQCRQ
VPS37A	VPS37A Subunit Of ESCRT-I	Protein Coding	Q8NEZ2	54	GC08P017246	0.191248	https://www.genecards.org/cgi-bin/carddisp.pl?gene=VPS37A
VPS4A	Vacuolar Protein Sorting 4 Homolog A	Protein Coding	Q9UN37	54	GC16P069311	0.191248	https://www.genecards.org/cgi-bin/carddisp.pl?gene=VPS4A
AGK	Acylglycerol Kinase	Protein Coding	Q53H12	53	GC07P141551	0.191248	https://www.genecards.org/cgi-bin/carddisp.pl?gene=AGK
CDH10	Cadherin 10	Protein Coding	Q9Y6N8	53	GC05M024522	0.191248	https://www.genecards.org/cgi-bin/carddisp.pl?gene=CDH10
CRMP1	Collapsin Response Mediator Protein 1	Protein Coding	Q14194	53	GC04M006133	0.191248	https://www.genecards.org/cgi-bin/carddisp.pl?gene=CRMP1
CRTC2	CREB Regulated Transcription Coactivator 2	Protein Coding	Q53ET0	53	GC01M153947	0.191248	https://www.genecards.org/cgi-bin/carddisp.pl?gene=CRTC2
CXCL2	C-X-C Motif Chemokine Ligand 2	Protein Coding	P19875	53	GC04M074097	0.191248	https://www.genecards.org/cgi-bin/carddisp.pl?gene=CXCL2
DHX30	DExH-Box Helicase 30	Protein Coding	Q7L2E3	53	GC03P047802	0.191248	https://www.genecards.org/cgi-bin/carddisp.pl?gene=DHX30
DNAJC19	DnaJ Heat Shock Protein Family (Hsp40) Member C19	Protein Coding	Q96DA6	53	GC03M180983	0.191248	https://www.genecards.org/cgi-bin/carddisp.pl?gene=DNAJC19
DPYSL5	Dihydropyrimidinase Like 5	Protein Coding	Q9BPU6	53	GC02P026847	0.191248	https://www.genecards.org/cgi-bin/carddisp.pl?gene=DPYSL5
GATB	Glutamyl-TRNA Amidotransferase Subunit B	Protein Coding	O75879	53	GC04M151670	0.191248	https://www.genecards.org/cgi-bin/carddisp.pl?gene=GATB
GMPPA	GDP-Mannose Pyrophosphorylase A	Protein Coding	Q96IJ6	53	GC02P219498	0.191248	https://www.genecards.org/cgi-bin/carddisp.pl?gene=GMPPA
GTF2I	General Transcription Factor IIi	Protein Coding	P78347	53	GC07P092992	0.191248	https://www.genecards.org/cgi-bin/carddisp.pl?gene=GTF2I
HLA-E	Major Histocompatibility Complex, Class I, E	Protein Coding	P13747	53	GC06P173055	0.191248	https://www.genecards.org/cgi-bin/carddisp.pl?gene=HLA-E
HNRNPL	Heterogeneous Nuclear Ribonucleoprotein L	Protein Coding	P14866	53	GC19M038836	0.191248	https://www.genecards.org/cgi-bin/carddisp.pl?gene=HNRNPL
LDLRAP1	Low Density Lipoprotein Receptor Adaptor Protein 1	Protein Coding	Q5SW96	53	GC01P025543	0.191248	https://www.genecards.org/cgi-bin/carddisp.pl?gene=LDLRAP1
MAFA	MAF BZIP Transcription Factor A	Protein Coding	Q8NHW3	53	GC08M143419	0.191248	https://www.genecards.org/cgi-bin/carddisp.pl?gene=MAFA
MAPRE2	Microtubule Associated Protein RP/EB Family Member 2	Protein Coding	Q15555	53	GC18P034976	0.191248	https://www.genecards.org/cgi-bin/carddisp.pl?gene=MAPRE2
MTFMT	Mitochondrial Methionyl-TRNA Formyltransferase	Protein Coding	Q96DP5	53	GC15M065001	0.191248	https://www.genecards.org/cgi-bin/carddisp.pl?gene=MTFMT
MTPAP	Mitochondrial Poly(A) Polymerase	Protein Coding	Q9NVV4	53	GC10M036744	0.191248	https://www.genecards.org/cgi-bin/carddisp.pl?gene=MTPAP
MYO1C	Myosin IC	Protein Coding	O00159	53	GC17M001464	0.191248	https://www.genecards.org/cgi-bin/carddisp.pl?gene=MYO1C
PAPSS1	3'-Phosphoadenosine 5'-Phosphosulfate Synthase 1	Protein Coding	O43252	53	GC04M107590	0.191248	https://www.genecards.org/cgi-bin/carddisp.pl?gene=PAPSS1
PHLPP1	PH Domain And Leucine Rich Repeat Protein Phosphatase 1	Protein Coding	O60346	53	GC18P062715	0.191248	https://www.genecards.org/cgi-bin/carddisp.pl?gene=PHLPP1
PRDX4	Peroxiredoxin 4	Protein Coding	Q13162	53	GC0XP023665	0.191248	https://www.genecards.org/cgi-bin/carddisp.pl?gene=PRDX4
QSOX1	Quiescin Sulfhydryl Oxidase 1	Protein Coding	O00391	53	GC01P180154	0.191248	https://www.genecards.org/cgi-bin/carddisp.pl?gene=QSOX1
RPL22	Ribosomal Protein L22	Protein Coding	P35268	53	GC01M020772	0.191248	https://www.genecards.org/cgi-bin/carddisp.pl?gene=RPL22
RPL31	Ribosomal Protein L31	Protein Coding	P62899	53	GC02P101003	0.191248	https://www.genecards.org/cgi-bin/carddisp.pl?gene=RPL31
RPL4	Ribosomal Protein L4	Protein Coding	P36578	53	GC15M066498	0.191248	https://www.genecards.org/cgi-bin/carddisp.pl?gene=RPL4
RPL7A	Ribosomal Protein L7a	Protein Coding	P62424	53	GC09P133348	0.191248	https://www.genecards.org/cgi-bin/carddisp.pl?gene=RPL7A
RPS12	Ribosomal Protein S12	Protein Coding	P25398	53	GC06P132814	0.191248	https://www.genecards.org/cgi-bin/carddisp.pl?gene=RPS12
RPS13	Ribosomal Protein S13	Protein Coding	P62277	53	GC11M018063	0.191248	https://www.genecards.org/cgi-bin/carddisp.pl?gene=RPS13
RPS16	Ribosomal Protein S16	Protein Coding	P62249	53	GC19M039433	0.191248	https://www.genecards.org/cgi-bin/carddisp.pl?gene=RPS16
RPS23	Ribosomal Protein S23	Protein Coding	P62266	53	GC05M082273	0.191248	https://www.genecards.org/cgi-bin/carddisp.pl?gene=RPS23
RPS9	Ribosomal Protein S9	Protein Coding	P46781	53	GC19P151260	0.191248	https://www.genecards.org/cgi-bin/carddisp.pl?gene=RPS9
SCYL1	SCY1 Like Pseudokinase 1	Protein Coding	Q96KG9	53	GC11P065525	0.191248	https://www.genecards.org/cgi-bin/carddisp.pl?gene=SCYL1
SIK3	SIK Family Kinase 3	Protein Coding	Q9Y2K2	53	GC11M116843	0.191248	https://www.genecards.org/cgi-bin/carddisp.pl?gene=SIK3
STX5	Syntaxin 5	Protein Coding	Q13190	53	GC11M062806	0.191248	https://www.genecards.org/cgi-bin/carddisp.pl?gene=STX5
TAGLN2	Transgelin 2	Protein Coding	P37802	53	GC01M159918	0.191248	https://www.genecards.org/cgi-bin/carddisp.pl?gene=TAGLN2
TET3	Tet Methylcytosine Dioxygenase 3	Protein Coding	O43151	53	GC02P074080	0.191248	https://www.genecards.org/cgi-bin/carddisp.pl?gene=TET3
TMEM126A	Transmembrane Protein 126A	Protein Coding	Q9H061	53	GC11P085647	0.191248	https://www.genecards.org/cgi-bin/carddisp.pl?gene=TMEM126A
TP53RK	TP53 Regulating Kinase	Protein Coding	Q96S44	53	GC20M046684	0.191248	https://www.genecards.org/cgi-bin/carddisp.pl?gene=TP53RK
TPPP	Tubulin Polymerization Promoting Protein	Protein Coding	O94811	53	GC05M000659	0.191248	https://www.genecards.org/cgi-bin/carddisp.pl?gene=TPPP
TRMT1	TRNA Methyltransferase 1	Protein Coding	Q9NXH9	53	GC19M013104	0.191248	https://www.genecards.org/cgi-bin/carddisp.pl?gene=TRMT1
VPS29	VPS29 Retromer Complex Component	Protein Coding	Q9UBQ0	53	GC12M110491	0.191248	https://www.genecards.org/cgi-bin/carddisp.pl?gene=VPS29
XRN2	5'-3' Exoribonuclease 2	Protein Coding	Q9H0D6	53	GC20P021303	0.191248	https://www.genecards.org/cgi-bin/carddisp.pl?gene=XRN2
YBX1	Y-Box Binding Protein 1	Protein Coding	P67809	53	GC01P042682	0.191248	https://www.genecards.org/cgi-bin/carddisp.pl?gene=YBX1
ABCF2	ATP Binding Cassette Subfamily F Member 2	Protein Coding	Q9UG63	52	GC07M151211	0.191248	https://www.genecards.org/cgi-bin/carddisp.pl?gene=ABCF2
AIFM2	AIF Family Member 2	Protein Coding	Q9BRQ8	52	GC10M070098	0.191248	https://www.genecards.org/cgi-bin/carddisp.pl?gene=AIFM2
ARVCF	ARVCF Delta Catenin Family Member	Protein Coding	O00192	52	GC22M083346	0.191248	https://www.genecards.org/cgi-bin/carddisp.pl?gene=ARVCF
BPHL	Biphenyl Hydrolase Like	Protein Coding	Q86WA6	52	GC06P003118	0.191248	https://www.genecards.org/cgi-bin/carddisp.pl?gene=BPHL
CAPZA2	Capping Actin Protein Of Muscle Z-Line Subunit Alpha 2	Protein Coding	P47755	52	GC07P116811	0.191248	https://www.genecards.org/cgi-bin/carddisp.pl?gene=CAPZA2
CCR9	C-C Motif Chemokine Receptor 9	Protein Coding	P51686	52	GC03P063047	0.191248	https://www.genecards.org/cgi-bin/carddisp.pl?gene=CCR9
DCDC2	Doublecortin Domain Containing 2	Protein Coding	Q9UHG0	52	GC06M024171	0.191248	https://www.genecards.org/cgi-bin/carddisp.pl?gene=DCDC2
DDX23	DEAD-Box Helicase 23	Protein Coding	Q9BUQ8	52	GC12M048829	0.191248	https://www.genecards.org/cgi-bin/carddisp.pl?gene=DDX23
DNAJB11	DnaJ Heat Shock Protein Family (Hsp40) Member B11	Protein Coding	Q9UBS4	52	GC03P186567	0.191248	https://www.genecards.org/cgi-bin/carddisp.pl?gene=DNAJB11
EIF2S2	Eukaryotic Translation Initiation Factor 2 Subunit Beta	Protein Coding	P20042	52	GC20M034088	0.191248	https://www.genecards.org/cgi-bin/carddisp.pl?gene=EIF2S2
ERO1B	Endoplasmic Reticulum Oxidoreductase 1 Beta	Protein Coding	Q86YB8	52	GC01M236216	0.191248	https://www.genecards.org/cgi-bin/carddisp.pl?gene=ERO1B
FAF2	Fas Associated Factor Family Member 2	Protein Coding	Q96CS3	52	GC05P176447	0.191248	https://www.genecards.org/cgi-bin/carddisp.pl?gene=FAF2
FARSA	Phenylalanyl-TRNA Synthetase Subunit Alpha	Protein Coding	Q9Y285	52	GC19M012922	0.191248	https://www.genecards.org/cgi-bin/carddisp.pl?gene=FARSA
GCNT1	Glucosaminyl (N-Acetyl) Transferase 1	Protein Coding	Q02742	52	GC09P076504	0.191248	https://www.genecards.org/cgi-bin/carddisp.pl?gene=GCNT1
GP2	Glycoprotein 2	Protein Coding	P55259	52	GC16M020309	0.191248	https://www.genecards.org/cgi-bin/carddisp.pl?gene=GP2
HBS1L	HBS1 Like Translational GTPase	Protein Coding	Q9Y450	52	GC06M134960	0.191248	https://www.genecards.org/cgi-bin/carddisp.pl?gene=HBS1L
ICMT	Isoprenylcysteine Carboxyl Methyltransferase	Protein Coding	O60725	52	GC01M020774	0.191248	https://www.genecards.org/cgi-bin/carddisp.pl?gene=ICMT
IRX5	Iroquois Homeobox 5	Protein Coding	P78411	52	GC16P054930	0.191248	https://www.genecards.org/cgi-bin/carddisp.pl?gene=IRX5
MAGED2	MAGE Family Member D2	Protein Coding	Q9UNF1	52	GC0XP054807	0.191248	https://www.genecards.org/cgi-bin/carddisp.pl?gene=MAGED2
MCTP2	Multiple C2 And Transmembrane Domain Containing 2	Protein Coding	Q6DN12	52	GC15P190345	0.191248	https://www.genecards.org/cgi-bin/carddisp.pl?gene=MCTP2
MMAA	Metabolism Of Cobalamin Associated A	Protein Coding	Q8IVH4	52	GC04P145652	0.191248	https://www.genecards.org/cgi-bin/carddisp.pl?gene=MMAA
MYL6	Myosin Light Chain 6	Protein Coding	P60660	52	GC12P056158	0.191248	https://www.genecards.org/cgi-bin/carddisp.pl?gene=MYL6
MYO1B	Myosin IB	Protein Coding	O43795	52	GC02P191246	0.191248	https://www.genecards.org/cgi-bin/carddisp.pl?gene=MYO1B
NDUFS5	NADH:Ubiquinone Oxidoreductase Subunit S5	Protein Coding	O43920	52	GC01P039026	0.191248	https://www.genecards.org/cgi-bin/carddisp.pl?gene=NDUFS5
PRMT6	Protein Arginine Methyltransferase 6	Protein Coding	Q96LA8	52	GC01P107056	0.191248	https://www.genecards.org/cgi-bin/carddisp.pl?gene=PRMT6
RPL17	Ribosomal Protein L17	Protein Coding	P18621	52	GC18M049488	0.191248	https://www.genecards.org/cgi-bin/carddisp.pl?gene=RPL17
RPL23	Ribosomal Protein L23	Protein Coding	P62829	52	GC17M038847	0.191248	https://www.genecards.org/cgi-bin/carddisp.pl?gene=RPL23
RPL23A	Ribosomal Protein L23a	Protein Coding	P62750	52	GC17P028719	0.191248	https://www.genecards.org/cgi-bin/carddisp.pl?gene=RPL23A
RPL29	Ribosomal Protein L29	Protein Coding	P47914	52	GC03M054627	0.191248	https://www.genecards.org/cgi-bin/carddisp.pl?gene=RPL29
RPL7	Ribosomal Protein L7	Protein Coding	P18124	52	GC08M073290	0.191248	https://www.genecards.org/cgi-bin/carddisp.pl?gene=RPL7
RPL8	Ribosomal Protein L8	Protein Coding	P62917	52	GC08M147235	0.191248	https://www.genecards.org/cgi-bin/carddisp.pl?gene=RPL8
RPLP1	Ribosomal Protein Lateral Stalk Subunit P1	Protein Coding	P05386	52	GC15P184626	0.191248	https://www.genecards.org/cgi-bin/carddisp.pl?gene=RPLP1
RPLP2	Ribosomal Protein Lateral Stalk Subunit P2	Protein Coding	P05387	52	GC11P015746	0.191248	https://www.genecards.org/cgi-bin/carddisp.pl?gene=RPLP2
RPS11	Ribosomal Protein S11	Protein Coding	P62280	52	GC19P049496	0.191248	https://www.genecards.org/cgi-bin/carddisp.pl?gene=RPS11
RPS28	Ribosomal Protein S28	Protein Coding	P62857	52	GC19P142120	0.191248	https://www.genecards.org/cgi-bin/carddisp.pl?gene=RPS28
RPS5	Ribosomal Protein S5	Protein Coding	P46782	52	GC19P058386	0.191248	https://www.genecards.org/cgi-bin/carddisp.pl?gene=RPS5
SLC6A20	Solute Carrier Family 6 Member 20	Protein Coding	Q9NP91	52	GC03M045755	0.191248	https://www.genecards.org/cgi-bin/carddisp.pl?gene=SLC6A20
SMARCD3	SWI/SNF Related BAF Chromatin Remodeling Complex Subunit D3	Protein Coding	Q6STE5	52	GC07M151238	0.191248	https://www.genecards.org/cgi-bin/carddisp.pl?gene=SMARCD3
SPON2	Spondin 2	Protein Coding	Q9BUD6	52	GC04M001166	0.191248	https://www.genecards.org/cgi-bin/carddisp.pl?gene=SPON2
SYT7	Synaptotagmin 7	Protein Coding	O43581	52	GC11M061513	0.191248	https://www.genecards.org/cgi-bin/carddisp.pl?gene=SYT7
TACO1	Translational Activator Of Cytochrome C Oxidase I	Protein Coding	Q9BSH4	52	GC17P063600	0.191248	https://www.genecards.org/cgi-bin/carddisp.pl?gene=TACO1
TNS1	Tensin 1	Protein Coding	Q9HBL0	52	GC02M217799	0.191248	https://www.genecards.org/cgi-bin/carddisp.pl?gene=TNS1
TOR1AIP1	Torsin 1A Interacting Protein 1	Protein Coding	Q5JTV8	52	GC01P179882	0.191248	https://www.genecards.org/cgi-bin/carddisp.pl?gene=TOR1AIP1
UQCRH	Ubiquinol-Cytochrome C Reductase Hinge Protein	Protein Coding	P07919	52	GC01P046303	0.191248	https://www.genecards.org/cgi-bin/carddisp.pl?gene=UQCRH
VPS45	Vacuolar Protein Sorting 45 Homolog	Protein Coding	Q9NRW7	52	GC01P173149	0.191248	https://www.genecards.org/cgi-bin/carddisp.pl?gene=VPS45
WDR1	WD Repeat Domain 1	Protein Coding	O75083	52	GC04M010073	0.191248	https://www.genecards.org/cgi-bin/carddisp.pl?gene=WDR1
ARL1	ARF Like GTPase 1	Protein Coding	P40616	51	GC12M101393	0.191248	https://www.genecards.org/cgi-bin/carddisp.pl?gene=ARL1
CHMP5	Charged Multivesicular Body Protein 5	Protein Coding	Q9NZZ3	51	GC09P033264	0.191248	https://www.genecards.org/cgi-bin/carddisp.pl?gene=CHMP5
CPNE1	Copine 1	Protein Coding	Q99829	51	GC20M035626	0.191248	https://www.genecards.org/cgi-bin/carddisp.pl?gene=CPNE1
GPR39	G Protein-Coupled Receptor 39	Protein Coding	O43194	51	GC02P151640	0.191248	https://www.genecards.org/cgi-bin/carddisp.pl?gene=GPR39
IQGAP2	IQ Motif Containing GTPase Activating Protein 2	Protein Coding	Q13576	51	GC05P076403	0.191248	https://www.genecards.org/cgi-bin/carddisp.pl?gene=IQGAP2
MYO18A	Myosin XVIIIA	Protein Coding	Q92614	51	GC17M092936	0.191248	https://www.genecards.org/cgi-bin/carddisp.pl?gene=MYO18A
MYSM1	Myb Like, SWIRM And MPN Domains 1	Protein Coding	Q5VVJ2	51	GC01M058737	0.191248	https://www.genecards.org/cgi-bin/carddisp.pl?gene=MYSM1
NUS1	NUS1 Dehydrodolichyl Diphosphate Synthase Subunit	Protein Coding	Q96E22	51	GC06P117675	0.191248	https://www.genecards.org/cgi-bin/carddisp.pl?gene=NUS1
PUS7	Pseudouridine Synthase 7	Protein Coding	Q96PZ0	51	GC07M105439	0.191248	https://www.genecards.org/cgi-bin/carddisp.pl?gene=PUS7
RBM14	RNA Binding Motif Protein 14	Protein Coding	Q96PK6	51	GC11P103452	0.191248	https://www.genecards.org/cgi-bin/carddisp.pl?gene=RBM14
RIN2	Ras And Rab Interactor 2	Protein Coding	Q8WYP3	51	GC20P019830	0.191248	https://www.genecards.org/cgi-bin/carddisp.pl?gene=RIN2
RPL32	Ribosomal Protein L32	Protein Coding	P62910	51	GC03M012834	0.191248	https://www.genecards.org/cgi-bin/carddisp.pl?gene=RPL32
RPL6	Ribosomal Protein L6	Protein Coding	Q02878	51	GC12M112320	0.191248	https://www.genecards.org/cgi-bin/carddisp.pl?gene=RPL6
RPL9	Ribosomal Protein L9	Protein Coding	P32969	51	GC04M039452	0.191248	https://www.genecards.org/cgi-bin/carddisp.pl?gene=RPL9
RPS2	Ribosomal Protein S2	Protein Coding	P15880	51	GC16M046360	0.191248	https://www.genecards.org/cgi-bin/carddisp.pl?gene=RPS2
RRAGA	Ras Related GTP Binding A	Protein Coding	Q7L523	51	GC09P019049	0.191248	https://www.genecards.org/cgi-bin/carddisp.pl?gene=RRAGA
STK17B	Serine/Threonine Kinase 17b	Protein Coding	O94768	51	GC02M196133	0.191248	https://www.genecards.org/cgi-bin/carddisp.pl?gene=STK17B
WDR37	WD Repeat Domain 37	Protein Coding	Q9Y2I8	51	GC10P002172	0.191248	https://www.genecards.org/cgi-bin/carddisp.pl?gene=WDR37
AKAP6	A-Kinase Anchoring Protein 6	Protein Coding	Q13023	50	GC14P032329	0.191248	https://www.genecards.org/cgi-bin/carddisp.pl?gene=AKAP6
ARFGAP3	ARF GTPase Activating Protein 3	Protein Coding	Q9NP61	50	GC22M042796	0.191248	https://www.genecards.org/cgi-bin/carddisp.pl?gene=ARFGAP3
ATP5F1C	ATP Synthase F1 Subunit Gamma	Protein Coding	P36542	50	GC10P007789	0.191248	https://www.genecards.org/cgi-bin/carddisp.pl?gene=ATP5F1C
ATP6V1D	ATPase H+ Transporting V1 Subunit D	Protein Coding	Q9Y5K8	50	GC14M067294	0.191248	https://www.genecards.org/cgi-bin/carddisp.pl?gene=ATP6V1D
CHP1	Calcineurin Like EF-Hand Protein 1	Protein Coding	Q99653	50	GC15P041230	0.191248	https://www.genecards.org/cgi-bin/carddisp.pl?gene=CHP1
DCTN4	Dynactin Subunit 4	Protein Coding	Q9UJW0	50	GC05M150708	0.191248	https://www.genecards.org/cgi-bin/carddisp.pl?gene=DCTN4
DNAJA2	DnaJ Heat Shock Protein Family (Hsp40) Member A2	Protein Coding	O60884	50	GC16M046955	0.191248	https://www.genecards.org/cgi-bin/carddisp.pl?gene=DNAJA2
ECSIT	ECSIT Signaling Integrator	Protein Coding	Q9BQ95	50	GC19M011505	0.191248	https://www.genecards.org/cgi-bin/carddisp.pl?gene=ECSIT
EEFSEC	Eukaryotic Elongation Factor, Selenocysteine-TRNA Specific	Protein Coding	P57772	50	GC03P128153	0.191248	https://www.genecards.org/cgi-bin/carddisp.pl?gene=EEFSEC
GUCA2A	Guanylate Cyclase Activator 2A	Protein Coding	Q02747	50	GC01M042162	0.191248	https://www.genecards.org/cgi-bin/carddisp.pl?gene=GUCA2A
HNRNPA3	Heterogeneous Nuclear Ribonucleoprotein A3	Protein Coding	P51991	50	GC02P177212	0.191248	https://www.genecards.org/cgi-bin/carddisp.pl?gene=HNRNPA3
HNRNPUL1	Heterogeneous Nuclear Ribonucleoprotein U Like 1	Protein Coding	Q9BUJ2	50	GC19P041262	0.191248	https://www.genecards.org/cgi-bin/carddisp.pl?gene=HNRNPUL1
IL23A	Interleukin 23 Subunit Alpha	Protein Coding	Q9NPF7	50	GC12P069905	0.191248	https://www.genecards.org/cgi-bin/carddisp.pl?gene=IL23A
IL32	Interleukin 32	Protein Coding	P24001	50	GC16P112319	0.191248	https://www.genecards.org/cgi-bin/carddisp.pl?gene=IL32
KIF13B	Kinesin Family Member 13B	Protein Coding	Q9NQT8	50	GC08M029067	0.191248	https://www.genecards.org/cgi-bin/carddisp.pl?gene=KIF13B
LIMA1	LIM Domain And Actin Binding 1	Protein Coding	Q9UHB6	50	GC12M050175	0.191248	https://www.genecards.org/cgi-bin/carddisp.pl?gene=LIMA1
LMO7	LIM Domain 7	Protein Coding	Q8WWI1	50	GC13P075620	0.191248	https://www.genecards.org/cgi-bin/carddisp.pl?gene=LMO7
LYRM4	LYR Motif Containing 4	Protein Coding	Q9HD34	50	GC06M005036	0.191248	https://www.genecards.org/cgi-bin/carddisp.pl?gene=LYRM4
NDUFA7	NADH:Ubiquinone Oxidoreductase Subunit A7	Protein Coding	O95182	50	GC19M008308	0.191248	https://www.genecards.org/cgi-bin/carddisp.pl?gene=NDUFA7
NDUFB4	NADH:Ubiquinone Oxidoreductase Subunit B4	Protein Coding	O95168	50	GC03P120596	0.191248	https://www.genecards.org/cgi-bin/carddisp.pl?gene=NDUFB4
NIPSNAP1	Nipsnap Homolog 1	Protein Coding	Q9BPW8	50	GC22M029554	0.191248	https://www.genecards.org/cgi-bin/carddisp.pl?gene=NIPSNAP1
NLRX1	NLR Family Member X1	Protein Coding	Q86UT6	50	GC11P119166	0.191248	https://www.genecards.org/cgi-bin/carddisp.pl?gene=NLRX1
NPNT	Nephronectin	Protein Coding	Q6UXI9	50	GC04P105894	0.191248	https://www.genecards.org/cgi-bin/carddisp.pl?gene=NPNT
PREB	Prolactin Regulatory Element Binding	Protein Coding	Q9HCU5	50	GC02M027130	0.191248	https://www.genecards.org/cgi-bin/carddisp.pl?gene=PREB
PYCR3	Pyrroline-5-Carboxylate Reductase 3	Protein Coding	Q53H96	50	GC08M147146	0.191248	https://www.genecards.org/cgi-bin/carddisp.pl?gene=PYCR3
RIN3	Ras And Rab Interactor 3	Protein Coding	Q8TB24	50	GC14P092513	0.191248	https://www.genecards.org/cgi-bin/carddisp.pl?gene=RIN3
RPL12	Ribosomal Protein L12	Protein Coding	P30050	50	GC09M127447	0.191248	https://www.genecards.org/cgi-bin/carddisp.pl?gene=RPL12
RPL27A	Ribosomal Protein L27a	Protein Coding	P46776	50	GC11P008682	0.191248	https://www.genecards.org/cgi-bin/carddisp.pl?gene=RPL27A
[truncated: 315 more rows]
