# Supplementary material for: α-Glucosidase Inhibition-Guided Network Pharmacology and Molecular Docking Reveal the Antidiabetic Potential of Cichorium intybus as a Functional Food
Source: Int J Mol Sci. 2025 Sep 28;26(19):9497. doi: 10.3390/ijms26199497 (PMC12525158; doi:10.3390/ijms26199497)
Supplement: Supplementary file 1 [file ijms-26-09497-s001.zip › KEGG pathways.xlsx]

## Sheet: Sheet1
#term ID	term description	observed gene count	background gene count	strength	signal	false discovery rate	matching proteins in your network (IDs)	matching proteins in your network (labels)
hsa04933	AGE-RAGE signaling pathway in diabetic complications	13	96	1.6	3.4	1.39e-14	9606.ENSP00000215832,9606.ENSP00000223095,9606.ENSP00000226574,9606.ENSP00000263967,9606.ENSP00000297494,9606.ENSP00000331602,9606.ENSP00000354394,9606.ENSP00000362057,9606.ENSP00000366563,9606.ENSP00000367830,9606.ENSP00000398698,9606.ENSP00000428056,9606.ENSP00000501150	MAPK1,SERPINE1,NFKB1,PIK3CA,NOS3,PRKCD,STAT1,NOX1,PIK3CD,PRKCZ,TNF,PIK3R1,PIK3CB
hsa04066	HIF-1 signaling pathway	13	102	1.57	3.34	1.43e-14	9606.ENSP00000215832,9606.ENSP00000223095,9606.ENSP00000226574,9606.ENSP00000262367,9606.ENSP00000263967,9606.ENSP00000297494,9606.ENSP00000327251,9606.ENSP00000363089,9606.ENSP00000366563,9606.ENSP00000416293,9606.ENSP00000428056,9606.ENSP00000437955,9606.ENSP00000501150	MAPK1,SERPINE1,NFKB1,CREBBP,PIK3CA,NOS3,NOS2,TLR4,PIK3CD,SLC2A1,PIK3R1,HIF1A,PIK3CB
hsa05418	Fluid shear stress and atherosclerosis	13	129	1.47	2.95	1.58e-13	9606.ENSP00000226574,9606.ENSP00000263967,9606.ENSP00000297494,9606.ENSP00000335153,9606.ENSP00000362057,9606.ENSP00000366563,9606.ENSP00000367830,9606.ENSP00000377245,9606.ENSP00000380252,9606.ENSP00000381607,9606.ENSP00000398698,9606.ENSP00000428056,9606.ENSP00000501150	NFKB1,PIK3CA,NOS3,HSP90AA1,NOX1,PIK3CD,PRKCZ,KEAP1,NFE2L2,GSTP1,TNF,PIK3R1,PIK3CB
hsa04931	Insulin resistance	12	106	1.52	2.98	4.42e-13	9606.ENSP00000226574,9606.ENSP00000263967,9606.ENSP00000297494,9606.ENSP00000331602,9606.ENSP00000341044,9606.ENSP00000366563,9606.ENSP00000367830,9606.ENSP00000398698,9606.ENSP00000416293,9606.ENSP00000428056,9606.ENSP00000435412,9606.ENSP00000501150	NFKB1,PIK3CA,NOS3,PRKCD,ACACB,PIK3CD,PRKCZ,TNF,SLC2A1,PIK3R1,RPS6KA1,PIK3CB
hsa05200	Pathways in cancer	19	515	1.04	1.89	5.64e-13	9606.ENSP00000215832,9606.ENSP00000226574,9606.ENSP00000262367,9606.ENSP00000263967,9606.ENSP00000327251,9606.ENSP00000335153,9606.ENSP00000343925,9606.ENSP00000354394,9606.ENSP00000363822,9606.ENSP00000366563,9606.ENSP00000377245,9606.ENSP00000380252,9606.ENSP00000381607,9606.ENSP00000382697,9606.ENSP00000386884,9606.ENSP00000416293,9606.ENSP00000428056,9606.ENSP00000437955,9606.ENSP00000501150	MAPK1,NFKB1,CREBBP,PIK3CA,NOS2,HSP90AA1,ESR2,STAT1,AR,PIK3CD,KEAP1,NFE2L2,GSTP1,ROCK1,CXCR4,SLC2A1,PIK3R1,HIF1A,PIK3CB
hsa04930	Type II diabetes mellitus	9	45	1.77	3.08	8.92e-12	9606.ENSP00000215832,9606.ENSP00000223366,9606.ENSP00000263967,9606.ENSP00000331602,9606.ENSP00000366563,9606.ENSP00000367830,9606.ENSP00000398698,9606.ENSP00000428056,9606.ENSP00000501150	MAPK1,GCK,PIK3CA,PRKCD,PIK3CD,PRKCZ,TNF,PIK3R1,PIK3CB
hsa04062	Chemokine signaling pathway	12	186	1.28	2.15	1.29e-10	9606.ENSP00000215832,9606.ENSP00000226574,9606.ENSP00000263967,9606.ENSP00000331602,9606.ENSP00000354394,9606.ENSP00000366563,9606.ENSP00000367830,9606.ENSP00000376609,9606.ENSP00000382697,9606.ENSP00000386884,9606.ENSP00000428056,9606.ENSP00000501150	MAPK1,NFKB1,PIK3CA,PRKCD,STAT1,PIK3CD,PRKCZ,GRK5,ROCK1,CXCR4,PIK3R1,PIK3CB
hsa05142	Chagas disease	10	97	1.48	2.47	1.29e-10	9606.ENSP00000215832,9606.ENSP00000223095,9606.ENSP00000226574,9606.ENSP00000263967,9606.ENSP00000327251,9606.ENSP00000363089,9606.ENSP00000366563,9606.ENSP00000398698,9606.ENSP00000428056,9606.ENSP00000501150	MAPK1,SERPINE1,NFKB1,PIK3CA,NOS2,TLR4,PIK3CD,TNF,PIK3R1,PIK3CB
hsa05215	Prostate cancer	10	97	1.48	2.47	1.29e-10	9606.ENSP00000215832,9606.ENSP00000226574,9606.ENSP00000262367,9606.ENSP00000263967,9606.ENSP00000335153,9606.ENSP00000363822,9606.ENSP00000366563,9606.ENSP00000381607,9606.ENSP00000428056,9606.ENSP00000501150	MAPK1,NFKB1,CREBBP,PIK3CA,HSP90AA1,AR,PIK3CD,GSTP1,PIK3R1,PIK3CB
hsa04917	Prolactin signaling pathway	9	68	1.59	2.59	1.53e-10	9606.ENSP00000215832,9606.ENSP00000223366,9606.ENSP00000226574,9606.ENSP00000263967,9606.ENSP00000343925,9606.ENSP00000354394,9606.ENSP00000366563,9606.ENSP00000428056,9606.ENSP00000501150	MAPK1,GCK,NFKB1,PIK3CA,ESR2,STAT1,PIK3CD,PIK3R1,PIK3CB
hsa05230	Central carbon metabolism in cancer	9	68	1.59	2.59	1.53e-10	9606.ENSP00000215832,9606.ENSP00000223366,9606.ENSP00000263967,9606.ENSP00000317379,9606.ENSP00000366563,9606.ENSP00000416293,9606.ENSP00000428056,9606.ENSP00000437955,9606.ENSP00000501150	MAPK1,GCK,PIK3CA,GLS,PIK3CD,SLC2A1,PIK3R1,HIF1A,PIK3CB
hsa04071	Sphingolipid signaling pathway	10	116	1.4	2.27	3.94e-10	9606.ENSP00000215832,9606.ENSP00000226574,9606.ENSP00000263967,9606.ENSP00000297494,9606.ENSP00000366563,9606.ENSP00000367830,9606.ENSP00000382697,9606.ENSP00000398698,9606.ENSP00000428056,9606.ENSP00000501150	MAPK1,NFKB1,PIK3CA,NOS3,PIK3CD,PRKCZ,ROCK1,TNF,PIK3R1,PIK3CB
hsa04919	Thyroid hormone signaling pathway	10	120	1.39	2.23	4.98e-10	9606.ENSP00000215832,9606.ENSP00000262367,9606.ENSP00000263967,9606.ENSP00000263980,9606.ENSP00000354394,9606.ENSP00000366563,9606.ENSP00000416293,9606.ENSP00000428056,9606.ENSP00000437955,9606.ENSP00000501150	MAPK1,CREBBP,PIK3CA,SLC9A1,STAT1,PIK3CD,SLC2A1,PIK3R1,HIF1A,PIK3CB
hsa05135	Yersinia infection	10	124	1.37	2.19	6.26e-10	9606.ENSP00000215832,9606.ENSP00000226574,9606.ENSP00000263967,9606.ENSP00000363089,9606.ENSP00000366563,9606.ENSP00000382697,9606.ENSP00000398698,9606.ENSP00000428056,9606.ENSP00000435412,9606.ENSP00000501150	MAPK1,NFKB1,PIK3CA,TLR4,PIK3CD,ROCK1,TNF,PIK3R1,RPS6KA1,PIK3CB
hsa05235	PD-L1 expression and PD-1 checkpoint pathway in cancer	9	87	1.48	2.32	7.79e-10	9606.ENSP00000215832,9606.ENSP00000226574,9606.ENSP00000263967,9606.ENSP00000354394,9606.ENSP00000363089,9606.ENSP00000366563,9606.ENSP00000428056,9606.ENSP00000437955,9606.ENSP00000501150	MAPK1,NFKB1,PIK3CA,STAT1,TLR4,PIK3CD,PIK3R1,HIF1A,PIK3CB
hsa04620	Toll-like receptor signaling pathway	9	100	1.42	2.15	2.32e-09	9606.ENSP00000215832,9606.ENSP00000226574,9606.ENSP00000263967,9606.ENSP00000354394,9606.ENSP00000363089,9606.ENSP00000366563,9606.ENSP00000398698,9606.ENSP00000428056,9606.ENSP00000501150	MAPK1,NFKB1,PIK3CA,STAT1,TLR4,PIK3CD,TNF,PIK3R1,PIK3CB
hsa04625	C-type lectin receptor signaling pathway	9	101	1.42	2.15	2.37e-09	9606.ENSP00000215832,9606.ENSP00000226574,9606.ENSP00000263967,9606.ENSP00000331602,9606.ENSP00000354394,9606.ENSP00000366563,9606.ENSP00000398698,9606.ENSP00000428056,9606.ENSP00000501150	MAPK1,NFKB1,PIK3CA,PRKCD,STAT1,PIK3CD,TNF,PIK3R1,PIK3CB
hsa04960	Aldosterone-regulated sodium reabsorption	7	37	1.75	2.47	2.39e-09	9606.ENSP00000215832,9606.ENSP00000263967,9606.ENSP00000316786,9606.ENSP00000350815,9606.ENSP00000366563,9606.ENSP00000428056,9606.ENSP00000501150	MAPK1,PIK3CA,HSD11B2,NR3C2,PIK3CD,PIK3R1,PIK3CB
hsa05211	Renal cell carcinoma	8	65	1.56	2.3	2.39e-09	9606.ENSP00000215832,9606.ENSP00000262367,9606.ENSP00000263967,9606.ENSP00000366563,9606.ENSP00000416293,9606.ENSP00000428056,9606.ENSP00000437955,9606.ENSP00000501150	MAPK1,CREBBP,PIK3CA,PIK3CD,SLC2A1,PIK3R1,HIF1A,PIK3CB
hsa01100	Metabolic pathways	23	1435	0.67	1	2.87e-09	9606.ENSP00000215754,9606.ENSP00000223366,9606.ENSP00000251535,9606.ENSP00000263967,9606.ENSP00000297494,9606.ENSP00000300060,9606.ENSP00000302728,9606.ENSP00000312326,9606.ENSP00000316786,9606.ENSP00000317379,9606.ENSP00000327251,9606.ENSP00000340684,9606.ENSP00000341044,9606.ENSP00000351957,9606.ENSP00000359380,9606.ENSP00000362463,9606.ENSP00000363512,9606.ENSP00000366563,9606.ENSP00000368727,…	MIF,GCK,ALOX12,PIK3CA,NOS3,ANPEP,GUSB,AOC3,HSD11B2,GLS,NOS2,MAOA,ACACB,PDE3A,SCD,GLO1,ALOX5,PIK3CD,XDH,GSTP1,ACACA,CYP3A4,PIK3CB
hsa04024	cAMP signaling pathway	11	207	1.19	1.82	2.87e-09	9606.ENSP00000215832,9606.ENSP00000226574,9606.ENSP00000262367,9606.ENSP00000263967,9606.ENSP00000263980,9606.ENSP00000351957,9606.ENSP00000358301,9606.ENSP00000366563,9606.ENSP00000382697,9606.ENSP00000428056,9606.ENSP00000501150	MAPK1,NFKB1,CREBBP,PIK3CA,SLC9A1,PDE3A,ADRB1,PIK3CD,ROCK1,PIK3R1,PIK3CB
hsa05161	Hepatitis B	10	158	1.27	1.92	3.75e-09	9606.ENSP00000215832,9606.ENSP00000226574,9606.ENSP00000262367,9606.ENSP00000263967,9606.ENSP00000354394,9606.ENSP00000363089,9606.ENSP00000366563,9606.ENSP00000398698,9606.ENSP00000428056,9606.ENSP00000501150	MAPK1,NFKB1,CREBBP,PIK3CA,STAT1,TLR4,PIK3CD,TNF,PIK3R1,PIK3CB
hsa05164	Influenza A	10	163	1.26	1.88	4.79e-09	9606.ENSP00000215832,9606.ENSP00000226574,9606.ENSP00000262367,9606.ENSP00000263967,9606.ENSP00000354394,9606.ENSP00000363089,9606.ENSP00000366563,9606.ENSP00000398698,9606.ENSP00000428056,9606.ENSP00000501150	MAPK1,NFKB1,CREBBP,PIK3CA,STAT1,TLR4,PIK3CD,TNF,PIK3R1,PIK3CB
hsa04380	Osteoclast differentiation	9	120	1.34	1.97	7.05e-09	9606.ENSP00000215832,9606.ENSP00000226574,9606.ENSP00000263967,9606.ENSP00000354394,9606.ENSP00000362057,9606.ENSP00000366563,9606.ENSP00000398698,9606.ENSP00000428056,9606.ENSP00000501150	MAPK1,NFKB1,PIK3CA,STAT1,NOX1,PIK3CD,TNF,PIK3R1,PIK3CB
hsa04926	Relaxin signaling pathway	9	126	1.32	1.91	1.02e-08	9606.ENSP00000215832,9606.ENSP00000226574,9606.ENSP00000263967,9606.ENSP00000297494,9606.ENSP00000327251,9606.ENSP00000366563,9606.ENSP00000367830,9606.ENSP00000428056,9606.ENSP00000501150	MAPK1,NFKB1,PIK3CA,NOS3,NOS2,PIK3CD,PRKCZ,PIK3R1,PIK3CB
hsa04140	Autophagy - animal	9	131	1.31	1.87	1.35e-08	9606.ENSP00000215832,9606.ENSP00000263967,9606.ENSP00000331602,9606.ENSP00000345672,9606.ENSP00000366563,9606.ENSP00000401445,9606.ENSP00000428056,9606.ENSP00000437955,9606.ENSP00000501150	MAPK1,PIK3CA,PRKCD,CTSB,PIK3CD,ERN1,PIK3R1,HIF1A,PIK3CB
hsa04210	Apoptosis	9	131	1.31	1.87	1.35e-08	9606.ENSP00000215832,9606.ENSP00000226574,9606.ENSP00000263967,9606.ENSP00000345672,9606.ENSP00000366563,9606.ENSP00000398698,9606.ENSP00000401445,9606.ENSP00000428056,9606.ENSP00000501150	MAPK1,NFKB1,PIK3CA,CTSB,PIK3CD,TNF,ERN1,PIK3R1,PIK3CB
hsa04910	Insulin signaling pathway	9	132	1.3	1.87	1.35e-08	9606.ENSP00000215832,9606.ENSP00000223366,9606.ENSP00000263967,9606.ENSP00000341044,9606.ENSP00000366563,9606.ENSP00000367830,9606.ENSP00000428056,9606.ENSP00000483300,9606.ENSP00000501150	MAPK1,GCK,PIK3CA,ACACB,PIK3CD,PRKCZ,PIK3R1,ACACA,PIK3CB
hsa04915	Estrogen signaling pathway	9	133	1.3	1.86	1.37e-08	9606.ENSP00000215832,9606.ENSP00000263967,9606.ENSP00000297494,9606.ENSP00000331602,9606.ENSP00000335153,9606.ENSP00000343925,9606.ENSP00000366563,9606.ENSP00000428056,9606.ENSP00000501150	MAPK1,PIK3CA,NOS3,PRKCD,HSP90AA1,ESR2,PIK3CD,PIK3R1,PIK3CB
hsa05205	Proteoglycans in cancer	10	194	1.18	1.69	1.83e-08	9606.ENSP00000215832,9606.ENSP00000263967,9606.ENSP00000263980,9606.ENSP00000363089,9606.ENSP00000366563,9606.ENSP00000382697,9606.ENSP00000398698,9606.ENSP00000428056,9606.ENSP00000437955,9606.ENSP00000501150	MAPK1,PIK3CA,SLC9A1,TLR4,PIK3CD,ROCK1,TNF,PIK3R1,HIF1A,PIK3CB
hsa05146	Amoebiasis	8	101	1.37	1.87	3.56e-08	9606.ENSP00000226574,9606.ENSP00000263967,9606.ENSP00000327251,9606.ENSP00000363089,9606.ENSP00000366563,9606.ENSP00000398698,9606.ENSP00000428056,9606.ENSP00000501150	NFKB1,PIK3CA,NOS2,TLR4,PIK3CD,TNF,PIK3R1,PIK3CB
hsa04929	GnRH secretion	7	63	1.51	2	3.96e-08	9606.ENSP00000215832,9606.ENSP00000263967,9606.ENSP00000334198,9606.ENSP00000343925,9606.ENSP00000366563,9606.ENSP00000428056,9606.ENSP00000501150	MAPK1,PIK3CA,CACNA1H,ESR2,PIK3CD,PIK3R1,PIK3CB
hsa04664	Fc epsilon RI signaling pathway	7	65	1.5	1.97	4.7e-08	9606.ENSP00000215832,9606.ENSP00000263967,9606.ENSP00000363512,9606.ENSP00000366563,9606.ENSP00000398698,9606.ENSP00000428056,9606.ENSP00000501150	MAPK1,PIK3CA,ALOX5,PIK3CD,TNF,PIK3R1,PIK3CB
hsa05131	Shigellosis	10	218	1.13	1.57	4.72e-08	9606.ENSP00000215832,9606.ENSP00000226574,9606.ENSP00000263967,9606.ENSP00000331602,9606.ENSP00000363089,9606.ENSP00000366563,9606.ENSP00000382697,9606.ENSP00000398698,9606.ENSP00000428056,9606.ENSP00000501150	MAPK1,NFKB1,PIK3CA,PRKCD,TLR4,PIK3CD,ROCK1,TNF,PIK3R1,PIK3CB
hsa05206	MicroRNAs in cancer	9	159	1.22	1.68	5.02e-08	9606.ENSP00000215832,9606.ENSP00000226574,9606.ENSP00000262367,9606.ENSP00000263967,9606.ENSP00000317379,9606.ENSP00000366563,9606.ENSP00000382697,9606.ENSP00000428056,9606.ENSP00000501150	MAPK1,NFKB1,CREBBP,PIK3CA,GLS,PIK3CD,ROCK1,PIK3R1,PIK3CB
hsa04722	Neurotrophin signaling pathway	8	112	1.32	1.77	6.58e-08	9606.ENSP00000215832,9606.ENSP00000226574,9606.ENSP00000263967,9606.ENSP00000331602,9606.ENSP00000366563,9606.ENSP00000428056,9606.ENSP00000435412,9606.ENSP00000501150	MAPK1,NFKB1,PIK3CA,PRKCD,PIK3CD,PIK3R1,RPS6KA1,PIK3CB
hsa05212	Pancreatic cancer	7	71	1.46	1.89	7.39e-08	9606.ENSP00000215832,9606.ENSP00000226574,9606.ENSP00000263967,9606.ENSP00000354394,9606.ENSP00000366563,9606.ENSP00000428056,9606.ENSP00000501150	MAPK1,NFKB1,PIK3CA,STAT1,PIK3CD,PIK3R1,PIK3CB
hsa04360	Axon guidance	9	176	1.18	1.57	1.07e-07	9606.ENSP00000215832,9606.ENSP00000263967,9606.ENSP00000366563,9606.ENSP00000367830,9606.ENSP00000382697,9606.ENSP00000386884,9606.ENSP00000419782,9606.ENSP00000428056,9606.ENSP00000501150	MAPK1,PIK3CA,PIK3CD,PRKCZ,ROCK1,CXCR4,CDK5,PIK3R1,PIK3CB
hsa04611	Platelet activation	8	122	1.29	1.69	1.14e-07	9606.ENSP00000215832,9606.ENSP00000263967,9606.ENSP00000297494,9606.ENSP00000366563,9606.ENSP00000367830,9606.ENSP00000382697,9606.ENSP00000428056,9606.ENSP00000501150	MAPK1,PIK3CA,NOS3,PIK3CD,PRKCZ,ROCK1,PIK3R1,PIK3CB
hsa05167	Kaposi sarcoma-associated herpesvirus infection	9	187	1.15	1.51	1.69e-07	9606.ENSP00000215832,9606.ENSP00000226574,9606.ENSP00000262367,9606.ENSP00000263967,9606.ENSP00000354394,9606.ENSP00000366563,9606.ENSP00000428056,9606.ENSP00000437955,9606.ENSP00000501150	MAPK1,NFKB1,CREBBP,PIK3CA,STAT1,PIK3CD,PIK3R1,HIF1A,PIK3CB
hsa05010	Alzheimer disease	11	354	0.96	1.25	3.06e-07	9606.ENSP00000215832,9606.ENSP00000226574,9606.ENSP00000263967,9606.ENSP00000327251,9606.ENSP00000362057,9606.ENSP00000366563,9606.ENSP00000398698,9606.ENSP00000401445,9606.ENSP00000419782,9606.ENSP00000428056,9606.ENSP00000501150	MAPK1,NFKB1,PIK3CA,NOS2,NOX1,PIK3CD,TNF,ERN1,CDK5,PIK3R1,PIK3CB
hsa05170	Human immunodeficiency virus 1 infection	9	203	1.12	1.43	3.16e-07	9606.ENSP00000215832,9606.ENSP00000226574,9606.ENSP00000263967,9606.ENSP00000363089,9606.ENSP00000366563,9606.ENSP00000386884,9606.ENSP00000398698,9606.ENSP00000428056,9606.ENSP00000501150	MAPK1,NFKB1,PIK3CA,TLR4,PIK3CD,CXCR4,TNF,PIK3R1,PIK3CB
hsa04914	Progesterone-mediated oocyte maturation	7	95	1.34	1.63	4.09e-07	9606.ENSP00000215832,9606.ENSP00000263967,9606.ENSP00000335153,9606.ENSP00000366563,9606.ENSP00000428056,9606.ENSP00000435412,9606.ENSP00000501150	MAPK1,PIK3CA,HSP90AA1,PIK3CD,PIK3R1,RPS6KA1,PIK3CB
hsa05166	Human T-cell leukemia virus 1 infection	9	210	1.1	1.4	4.09e-07	9606.ENSP00000215832,9606.ENSP00000226574,9606.ENSP00000262367,9606.ENSP00000263967,9606.ENSP00000366563,9606.ENSP00000398698,9606.ENSP00000416293,9606.ENSP00000428056,9606.ENSP00000501150	MAPK1,NFKB1,CREBBP,PIK3CA,PIK3CD,TNF,SLC2A1,PIK3R1,PIK3CB
hsa04370	VEGF signaling pathway	6	56	1.5	1.74	4.77e-07	9606.ENSP00000215832,9606.ENSP00000263967,9606.ENSP00000297494,9606.ENSP00000366563,9606.ENSP00000428056,9606.ENSP00000501150	MAPK1,PIK3CA,NOS3,PIK3CD,PIK3R1,PIK3CB
hsa05163	Human cytomegalovirus infection	9	217	1.09	1.37	5e-07	9606.ENSP00000215832,9606.ENSP00000226574,9606.ENSP00000263967,9606.ENSP00000366563,9606.ENSP00000382697,9606.ENSP00000386884,9606.ENSP00000398698,9606.ENSP00000428056,9606.ENSP00000501150	MAPK1,NFKB1,PIK3CA,PIK3CD,ROCK1,CXCR4,TNF,PIK3R1,PIK3CB
hsa04660	T cell receptor signaling pathway	7	100	1.31	1.59	5.32e-07	9606.ENSP00000215832,9606.ENSP00000226574,9606.ENSP00000263967,9606.ENSP00000366563,9606.ENSP00000398698,9606.ENSP00000428056,9606.ENSP00000501150	MAPK1,NFKB1,PIK3CA,PIK3CD,TNF,PIK3R1,PIK3CB
hsa05160	Hepatitis C	8	157	1.18	1.45	5.98e-07	9606.ENSP00000215832,9606.ENSP00000226574,9606.ENSP00000263967,9606.ENSP00000354394,9606.ENSP00000366563,9606.ENSP00000398698,9606.ENSP00000428056,9606.ENSP00000501150	MAPK1,NFKB1,PIK3CA,STAT1,PIK3CD,TNF,PIK3R1,PIK3CB
hsa05145	Toxoplasmosis	7	103	1.3	1.57	6.18e-07	9606.ENSP00000215832,9606.ENSP00000226574,9606.ENSP00000327251,9606.ENSP00000354394,9606.ENSP00000363089,9606.ENSP00000363512,9606.ENSP00000398698	MAPK1,NFKB1,NOS2,STAT1,TLR4,ALOX5,TNF
hsa05225	Hepatocellular carcinoma	8	161	1.16	1.43	6.9e-07	9606.ENSP00000215832,9606.ENSP00000263967,9606.ENSP00000366563,9606.ENSP00000377245,9606.ENSP00000380252,9606.ENSP00000381607,9606.ENSP00000428056,9606.ENSP00000501150	MAPK1,PIK3CA,PIK3CD,KEAP1,NFE2L2,GSTP1,PIK3R1,PIK3CB
hsa04668	TNF signaling pathway	7	111	1.27	1.5	9.62e-07	9606.ENSP00000215832,9606.ENSP00000226574,9606.ENSP00000263967,9606.ENSP00000366563,9606.ENSP00000398698,9606.ENSP00000428056,9606.ENSP00000501150	MAPK1,NFKB1,PIK3CA,PIK3CD,TNF,PIK3R1,PIK3CB
hsa04621	NOD-like receptor signaling pathway	8	173	1.13	1.37	1.11e-06	9606.ENSP00000215832,9606.ENSP00000226574,9606.ENSP00000331602,9606.ENSP00000335153,9606.ENSP00000345672,9606.ENSP00000354394,9606.ENSP00000363089,9606.ENSP00000398698	MAPK1,NFKB1,PRKCD,HSP90AA1,CTSB,STAT1,TLR4,TNF
hsa05165	Human papillomavirus infection	10	324	0.96	1.19	1.11e-06	9606.ENSP00000215832,9606.ENSP00000226574,9606.ENSP00000262367,9606.ENSP00000263967,9606.ENSP00000354394,9606.ENSP00000366563,9606.ENSP00000367830,9606.ENSP00000398698,9606.ENSP00000428056,9606.ENSP00000501150	MAPK1,NFKB1,CREBBP,PIK3CA,STAT1,PIK3CD,PRKCZ,TNF,PIK3R1,PIK3CB
hsa05221	Acute myeloid leukemia	6	67	1.42	1.61	1.11e-06	9606.ENSP00000215832,9606.ENSP00000226574,9606.ENSP00000263967,9606.ENSP00000366563,9606.ENSP00000428056,9606.ENSP00000501150	MAPK1,NFKB1,PIK3CA,PIK3CD,PIK3R1,PIK3CB
hsa04935	Growth hormone synthesis, secretion and action	7	117	1.25	1.46	1.24e-06	9606.ENSP00000215832,9606.ENSP00000262367,9606.ENSP00000263967,9606.ENSP00000354394,9606.ENSP00000366563,9606.ENSP00000428056,9606.ENSP00000501150	MAPK1,CREBBP,PIK3CA,STAT1,PIK3CD,PIK3R1,PIK3CB
hsa05140	Leishmaniasis	6	69	1.41	1.59	1.24e-06	9606.ENSP00000215832,9606.ENSP00000226574,9606.ENSP00000327251,9606.ENSP00000354394,9606.ENSP00000363089,9606.ENSP00000398698	MAPK1,NFKB1,NOS2,STAT1,TLR4,TNF
hsa01524	Platinum drug resistance	6	70	1.4	1.58	1.29e-06	9606.ENSP00000215832,9606.ENSP00000263967,9606.ENSP00000366563,9606.ENSP00000381607,9606.ENSP00000428056,9606.ENSP00000501150	MAPK1,PIK3CA,PIK3CD,GSTP1,PIK3R1,PIK3CB
hsa04152	AMPK signaling pathway	7	120	1.23	1.44	1.4e-06	9606.ENSP00000263967,9606.ENSP00000341044,9606.ENSP00000359380,9606.ENSP00000366563,9606.ENSP00000428056,9606.ENSP00000483300,9606.ENSP00000501150	PIK3CA,ACACB,SCD,PIK3CD,PIK3R1,ACACA,PIK3CB
hsa05220	Chronic myeloid leukemia	6	75	1.37	1.53	1.83e-06	9606.ENSP00000215832,9606.ENSP00000226574,9606.ENSP00000263967,9606.ENSP00000366563,9606.ENSP00000428056,9606.ENSP00000501150	MAPK1,NFKB1,PIK3CA,PIK3CD,PIK3R1,PIK3CB
hsa04662	B cell receptor signaling pathway	6	78	1.35	1.5	2.23e-06	9606.ENSP00000215832,9606.ENSP00000226574,9606.ENSP00000263967,9606.ENSP00000366563,9606.ENSP00000428056,9606.ENSP00000501150	MAPK1,NFKB1,PIK3CA,PIK3CD,PIK3R1,PIK3CB
hsa05162	Measles	7	137	1.18	1.33	3.13e-06	9606.ENSP00000226574,9606.ENSP00000263967,9606.ENSP00000354394,9606.ENSP00000363089,9606.ENSP00000366563,9606.ENSP00000428056,9606.ENSP00000501150	NFKB1,PIK3CA,STAT1,TLR4,PIK3CD,PIK3R1,PIK3CB
hsa04810	Regulation of actin cytoskeleton	8	209	1.05	1.21	3.76e-06	9606.ENSP00000215832,9606.ENSP00000263967,9606.ENSP00000263980,9606.ENSP00000366563,9606.ENSP00000382697,9606.ENSP00000386884,9606.ENSP00000428056,9606.ENSP00000501150	MAPK1,PIK3CA,SLC9A1,PIK3CD,ROCK1,CXCR4,PIK3R1,PIK3CB
hsa05132	Salmonella infection	8	209	1.05	1.21	3.76e-06	9606.ENSP00000215832,9606.ENSP00000226574,9606.ENSP00000263967,9606.ENSP00000335153,9606.ENSP00000363089,9606.ENSP00000366563,9606.ENSP00000398698,9606.ENSP00000501150	MAPK1,NFKB1,PIK3CA,HSP90AA1,TLR4,PIK3CD,TNF,PIK3CB
hsa04932	Non-alcoholic fatty liver disease	7	146	1.15	1.28	4.49e-06	9606.ENSP00000226574,9606.ENSP00000263967,9606.ENSP00000366563,9606.ENSP00000398698,9606.ENSP00000401445,9606.ENSP00000428056,9606.ENSP00000501150	NFKB1,PIK3CA,PIK3CD,TNF,ERN1,PIK3R1,PIK3CB
hsa04666	Fc gamma R-mediated phagocytosis	6	90	1.29	1.39	4.55e-06	9606.ENSP00000215832,9606.ENSP00000263967,9606.ENSP00000331602,9606.ENSP00000366563,9606.ENSP00000428056,9606.ENSP00000501150	MAPK1,PIK3CA,PRKCD,PIK3CD,PIK3R1,PIK3CB
hsa04150	mTOR signaling pathway	7	150	1.14	1.26	5.06e-06	9606.ENSP00000215832,9606.ENSP00000263967,9606.ENSP00000366563,9606.ENSP00000398698,9606.ENSP00000428056,9606.ENSP00000435412,9606.ENSP00000501150	MAPK1,PIK3CA,PIK3CD,TNF,PIK3R1,RPS6KA1,PIK3CB
hsa04218	Cellular senescence	7	150	1.14	1.26	5.06e-06	9606.ENSP00000215832,9606.ENSP00000223095,9606.ENSP00000226574,9606.ENSP00000263967,9606.ENSP00000366563,9606.ENSP00000428056,9606.ENSP00000501150	MAPK1,SERPINE1,NFKB1,PIK3CA,PIK3CD,PIK3R1,PIK3CB
hsa04750	Inflammatory mediator regulation of TRP channels	6	92	1.28	1.37	5.06e-06	9606.ENSP00000251535,9606.ENSP00000263967,9606.ENSP00000331602,9606.ENSP00000366563,9606.ENSP00000428056,9606.ENSP00000501150	ALOX12,PIK3CA,PRKCD,PIK3CD,PIK3R1,PIK3CB
hsa05222	Small cell lung cancer	6	92	1.28	1.37	5.06e-06	9606.ENSP00000226574,9606.ENSP00000263967,9606.ENSP00000327251,9606.ENSP00000366563,9606.ENSP00000428056,9606.ENSP00000501150	NFKB1,PIK3CA,NOS2,PIK3CD,PIK3R1,PIK3CB
hsa01522	Endocrine resistance	6	94	1.27	1.36	5.38e-06	9606.ENSP00000215832,9606.ENSP00000263967,9606.ENSP00000343925,9606.ENSP00000366563,9606.ENSP00000428056,9606.ENSP00000501150	MAPK1,PIK3CA,ESR2,PIK3CD,PIK3R1,PIK3CB
hsa05231	Choline metabolism in cancer	6	95	1.27	1.35	5.62e-06	9606.ENSP00000215832,9606.ENSP00000263967,9606.ENSP00000366563,9606.ENSP00000428056,9606.ENSP00000437955,9606.ENSP00000501150	MAPK1,PIK3CA,PIK3CD,PIK3R1,HIF1A,PIK3CB
hsa04630	JAK-STAT signaling pathway	7	158	1.11	1.22	6.62e-06	9606.ENSP00000262367,9606.ENSP00000263967,9606.ENSP00000311857,9606.ENSP00000354394,9606.ENSP00000366563,9606.ENSP00000428056,9606.ENSP00000501150	CREBBP,PIK3CA,PTPN2,STAT1,PIK3CD,PIK3R1,PIK3CB
hsa04923	Regulation of lipolysis in adipocytes	5	54	1.43	1.43	7.69e-06	9606.ENSP00000263967,9606.ENSP00000358301,9606.ENSP00000366563,9606.ENSP00000428056,9606.ENSP00000501150	PIK3CA,ADRB1,PIK3CD,PIK3R1,PIK3CB
hsa05152	Tuberculosis	7	165	1.1	1.19	8.51e-06	9606.ENSP00000215832,9606.ENSP00000226574,9606.ENSP00000262367,9606.ENSP00000327251,9606.ENSP00000354394,9606.ENSP00000363089,9606.ENSP00000398698	MAPK1,NFKB1,CREBBP,NOS2,STAT1,TLR4,TNF
hsa05213	Endometrial cancer	5	58	1.4	1.38	1.04e-05	9606.ENSP00000215832,9606.ENSP00000263967,9606.ENSP00000366563,9606.ENSP00000428056,9606.ENSP00000501150	MAPK1,PIK3CA,PIK3CD,PIK3R1,PIK3CB
hsa04725	Cholinergic synapse	6	109	1.21	1.25	1.12e-05	9606.ENSP00000215832,9606.ENSP00000263967,9606.ENSP00000303211,9606.ENSP00000366563,9606.ENSP00000428056,9606.ENSP00000501150	MAPK1,PIK3CA,ACHE,PIK3CD,PIK3R1,PIK3CB
hsa04670	Leukocyte transendothelial migration	6	111	1.2	1.24	1.23e-05	9606.ENSP00000263967,9606.ENSP00000366563,9606.ENSP00000382697,9606.ENSP00000386884,9606.ENSP00000428056,9606.ENSP00000501150	PIK3CA,PIK3CD,ROCK1,CXCR4,PIK3R1,PIK3CB
hsa04151	PI3K-Akt signaling pathway	9	349	0.88	0.98	1.39e-05	9606.ENSP00000215832,9606.ENSP00000226574,9606.ENSP00000263967,9606.ENSP00000297494,9606.ENSP00000335153,9606.ENSP00000363089,9606.ENSP00000366563,9606.ENSP00000428056,9606.ENSP00000501150	MAPK1,NFKB1,PIK3CA,NOS3,HSP90AA1,TLR4,PIK3CD,PIK3R1,PIK3CB
hsa05203	Viral carcinogenesis	7	183	1.05	1.11	1.54e-05	9606.ENSP00000215832,9606.ENSP00000226574,9606.ENSP00000262367,9606.ENSP00000263967,9606.ENSP00000366563,9606.ENSP00000428056,9606.ENSP00000501150	MAPK1,NFKB1,CREBBP,PIK3CA,PIK3CD,PIK3R1,PIK3CB
hsa04650	Natural killer cell mediated cytotoxicity	6	120	1.17	1.18	1.82e-05	9606.ENSP00000215832,9606.ENSP00000263967,9606.ENSP00000366563,9606.ENSP00000398698,9606.ENSP00000428056,9606.ENSP00000501150	MAPK1,PIK3CA,PIK3CD,TNF,PIK3R1,PIK3CB
hsa05223	Non-small cell lung cancer	5	68	1.33	1.28	2e-05	9606.ENSP00000215832,9606.ENSP00000263967,9606.ENSP00000366563,9606.ENSP00000428056,9606.ENSP00000501150	MAPK1,PIK3CA,PIK3CD,PIK3R1,PIK3CB
hsa05169	Epstein-Barr virus infection	7	192	1.03	1.08	2.02e-05	9606.ENSP00000226574,9606.ENSP00000263967,9606.ENSP00000354394,9606.ENSP00000366563,9606.ENSP00000398698,9606.ENSP00000428056,9606.ENSP00000501150	NFKB1,PIK3CA,STAT1,PIK3CD,TNF,PIK3R1,PIK3CB
hsa04068	FoxO signaling pathway	6	126	1.15	1.15	2.29e-05	9606.ENSP00000215832,9606.ENSP00000262367,9606.ENSP00000263967,9606.ENSP00000366563,9606.ENSP00000428056,9606.ENSP00000501150	MAPK1,CREBBP,PIK3CA,PIK3CD,PIK3R1,PIK3CB
hsa05214	Glioma	5	71	1.32	1.25	2.36e-05	9606.ENSP00000215832,9606.ENSP00000263967,9606.ENSP00000366563,9606.ENSP00000428056,9606.ENSP00000501150	MAPK1,PIK3CA,PIK3CD,PIK3R1,PIK3CB
hsa05218	Melanoma	5	72	1.31	1.24	2.49e-05	9606.ENSP00000215832,9606.ENSP00000263967,9606.ENSP00000366563,9606.ENSP00000428056,9606.ENSP00000501150	MAPK1,PIK3CA,PIK3CD,PIK3R1,PIK3CB
hsa04015	Rap1 signaling pathway	7	201	1.01	1.05	2.57e-05	9606.ENSP00000215832,9606.ENSP00000263967,9606.ENSP00000358513,9606.ENSP00000366563,9606.ENSP00000367830,9606.ENSP00000428056,9606.ENSP00000501150	MAPK1,PIK3CA,CNR1,PIK3CD,PRKCZ,PIK3R1,PIK3CB
hsa05133	Pertussis	5	73	1.3	1.24	2.59e-05	9606.ENSP00000215832,9606.ENSP00000226574,9606.ENSP00000327251,9606.ENSP00000363089,9606.ENSP00000398698	MAPK1,NFKB1,NOS2,TLR4,TNF
hsa01521	EGFR tyrosine kinase inhibitor resistance	5	77	1.28	1.2	3.27e-05	9606.ENSP00000215832,9606.ENSP00000263967,9606.ENSP00000366563,9606.ENSP00000428056,9606.ENSP00000501150	MAPK1,PIK3CA,PIK3CD,PIK3R1,PIK3CB
hsa04012	ErbB signaling pathway	5	81	1.26	1.17	4.09e-05	9606.ENSP00000215832,9606.ENSP00000263967,9606.ENSP00000366563,9606.ENSP00000428056,9606.ENSP00000501150	MAPK1,PIK3CA,PIK3CD,PIK3R1,PIK3CB
hsa05210	Colorectal cancer	5	82	1.25	1.16	4.28e-05	9606.ENSP00000215832,9606.ENSP00000263967,9606.ENSP00000366563,9606.ENSP00000428056,9606.ENSP00000501150	MAPK1,PIK3CA,PIK3CD,PIK3R1,PIK3CB
hsa05224	Breast cancer	6	146	1.08	1.05	4.69e-05	9606.ENSP00000215832,9606.ENSP00000263967,9606.ENSP00000343925,9606.ENSP00000366563,9606.ENSP00000428056,9606.ENSP00000501150	MAPK1,PIK3CA,ESR2,PIK3CD,PIK3R1,PIK3CB
hsa04211	Longevity regulating pathway	5	87	1.23	1.13	5.5e-05	9606.ENSP00000226574,9606.ENSP00000263967,9606.ENSP00000366563,9606.ENSP00000428056,9606.ENSP00000501150	NFKB1,PIK3CA,PIK3CD,PIK3R1,PIK3CB
hsa04973	Carbohydrate digestion and absorption	4	44	1.43	1.18	7.58e-05	9606.ENSP00000263967,9606.ENSP00000366563,9606.ENSP00000428056,9606.ENSP00000501150	PIK3CA,PIK3CD,PIK3R1,PIK3CB
hsa04659	Th17 cell differentiation	5	99	1.17	1.04	9.75e-05	9606.ENSP00000215832,9606.ENSP00000226574,9606.ENSP00000335153,9606.ENSP00000354394,9606.ENSP00000437955	MAPK1,NFKB1,HSP90AA1,STAT1,HIF1A
hsa04922	Glucagon signaling pathway	5	100	1.17	1.04	0.0001	9606.ENSP00000223366,9606.ENSP00000262367,9606.ENSP00000341044,9606.ENSP00000416293,9606.ENSP00000483300	GCK,CREBBP,ACACB,SLC2A1,ACACA
hsa05020	Prion disease	7	263	0.89	0.86	0.00012	9606.ENSP00000215832,9606.ENSP00000263967,9606.ENSP00000331602,9606.ENSP00000366563,9606.ENSP00000398698,9606.ENSP00000428056,9606.ENSP00000501150	MAPK1,PIK3CA,PRKCD,PIK3CD,TNF,PIK3R1,PIK3CB
hsa00360	Phenylalanine metabolism	3	17	1.72	1.19	0.00014	9606.ENSP00000215754,9606.ENSP00000312326,9606.ENSP00000340684	MIF,AOC3,MAOA
hsa04510	Focal adhesion	6	195	0.96	0.86	0.00021	9606.ENSP00000215832,9606.ENSP00000263967,9606.ENSP00000366563,9606.ENSP00000382697,9606.ENSP00000428056,9606.ENSP00000501150	MAPK1,PIK3CA,PIK3CD,ROCK1,PIK3R1,PIK3CB
hsa05321	Inflammatory bowel disease	4	59	1.3	1.03	0.00021	9606.ENSP00000226574,9606.ENSP00000354394,9606.ENSP00000363089,9606.ENSP00000398698	NFKB1,STAT1,TLR4,TNF
hsa04213	Longevity regulating pathway - multiple species	4	61	1.29	1.01	0.00023	9606.ENSP00000263967,9606.ENSP00000366563,9606.ENSP00000428056,9606.ENSP00000501150	PIK3CA,PIK3CD,PIK3R1,PIK3CB
hsa00220	Arginine biosynthesis	3	21	1.62	1.1	0.00024	9606.ENSP00000297494,9606.ENSP00000317379,9606.ENSP00000327251	NOS3,GLS,NOS2
hsa04371	Apelin signaling pathway	5	133	1.04	0.87	0.00034	9606.ENSP00000215832,9606.ENSP00000223095,9606.ENSP00000263980,9606.ENSP00000297494,9606.ENSP00000327251	MAPK1,SERPINE1,SLC9A1,NOS3,NOS2
hsa04920	Adipocytokine signaling pathway	4	68	1.24	0.96	0.00034	9606.ENSP00000226574,9606.ENSP00000341044,9606.ENSP00000398698,9606.ENSP00000416293	NFKB1,ACACB,TNF,SLC2A1
hsa05017	Spinocerebellar ataxia	5	135	1.04	0.87	0.00036	9606.ENSP00000263967,9606.ENSP00000366563,9606.ENSP00000401445,9606.ENSP00000428056,9606.ENSP00000501150	PIK3CA,PIK3CD,ERN1,PIK3R1,PIK3CB
hsa05100	Bacterial invasion of epithelial cells	4	70	1.23	0.94	0.00037	9606.ENSP00000263967,9606.ENSP00000366563,9606.ENSP00000428056,9606.ENSP00000501150	PIK3CA,PIK3CD,PIK3R1,PIK3CB
hsa04014	Ras signaling pathway	6	225	0.89	0.78	0.00042	9606.ENSP00000215832,9606.ENSP00000226574,9606.ENSP00000263967,9606.ENSP00000366563,9606.ENSP00000428056,9606.ENSP00000501150	MAPK1,NFKB1,PIK3CA,PIK3CD,PIK3R1,PIK3CB
hsa04550	Signaling pathways regulating pluripotency of stem cells	5	141	1.02	0.84	0.00043	9606.ENSP00000215832,9606.ENSP00000263967,9606.ENSP00000366563,9606.ENSP00000428056,9606.ENSP00000501150	MAPK1,PIK3CA,PIK3CD,PIK3R1,PIK3CB
hsa00983	Drug metabolism - other enzymes	4	74	1.2	0.92	0.00044	9606.ENSP00000302728,9606.ENSP00000368727,9606.ENSP00000381607,9606.ENSP00000498939	GUSB,XDH,GSTP1,CYP3A4
hsa05226	Gastric cancer	5	146	1	0.82	0.0005	9606.ENSP00000215832,9606.ENSP00000263967,9606.ENSP00000366563,9606.ENSP00000428056,9606.ENSP00000501150	MAPK1,PIK3CA,PIK3CD,PIK3R1,PIK3CB
hsa04072	Phospholipase D signaling pathway	5	147	1	0.82	0.00051	9606.ENSP00000215832,9606.ENSP00000263967,9606.ENSP00000366563,9606.ENSP00000428056,9606.ENSP00000501150	MAPK1,PIK3CA,PIK3CD,PIK3R1,PIK3CB
hsa01523	Antifolate resistance	3	31	1.45	0.95	0.00063	9606.ENSP00000226574,9606.ENSP00000251535,9606.ENSP00000398698	NFKB1,ALOX12,TNF
hsa04022	cGMP-PKG signaling pathway	5	163	0.96	0.76	0.00079	9606.ENSP00000215832,9606.ENSP00000297494,9606.ENSP00000351957,9606.ENSP00000358301,9606.ENSP00000382697	MAPK1,NOS3,PDE3A,ADRB1,ROCK1
hsa00350	Tyrosine metabolism	3	35	1.4	0.91	0.00086	9606.ENSP00000215754,9606.ENSP00000312326,9606.ENSP00000340684	MIF,AOC3,MAOA
hsa00620	Pyruvate metabolism	3	36	1.39	0.9	0.0009	9606.ENSP00000341044,9606.ENSP00000362463,9606.ENSP00000483300	ACACB,GLO1,ACACA
hsa04350	TGF-beta signaling pathway	4	91	1.11	0.82	0.0009	9606.ENSP00000215832,9606.ENSP00000262367,9606.ENSP00000382697,9606.ENSP00000398698	MAPK1,CREBBP,ROCK1,TNF
hsa04657	IL-17 signaling pathway	4	91	1.11	0.82	0.0009	9606.ENSP00000215832,9606.ENSP00000226574,9606.ENSP00000335153,9606.ENSP00000398698	MAPK1,NFKB1,HSP90AA1,TNF
hsa04070	Phosphatidylinositol signaling system	4	94	1.1	0.8	0.00098	9606.ENSP00000263967,9606.ENSP00000366563,9606.ENSP00000428056,9606.ENSP00000501150	PIK3CA,PIK3CD,PIK3R1,PIK3CB
hsa05130	Pathogenic Escherichia coli infection	5	187	0.9	0.69	0.0014	9606.ENSP00000215832,9606.ENSP00000226574,9606.ENSP00000363089,9606.ENSP00000382697,9606.ENSP00000398698	MAPK1,NFKB1,TLR4,ROCK1,TNF
hsa04020	Calcium signaling pathway	5	191	0.89	0.68	0.0015	9606.ENSP00000297494,9606.ENSP00000327251,9606.ENSP00000334198,9606.ENSP00000358301,9606.ENSP00000386884	NOS3,NOS2,CACNA1H,ADRB1,CXCR4
hsa04726	Serotonergic synapse	4	108	1.04	0.74	0.0016	9606.ENSP00000215832,9606.ENSP00000251535,9606.ENSP00000340684,9606.ENSP00000363512	MAPK1,ALOX12,MAOA,ALOX5
hsa00330	Arginine and proline metabolism	3	47	1.27	0.79	0.0018	9606.ENSP00000297494,9606.ENSP00000327251,9606.ENSP00000340684	NOS3,NOS2,MAOA
hsa05030	Cocaine addiction	3	49	1.26	0.78	0.002	9606.ENSP00000226574,9606.ENSP00000340684,9606.ENSP00000419782	NFKB1,MAOA,CDK5
hsa05134	Legionellosis	3	55	1.21	0.73	0.0027	9606.ENSP00000226574,9606.ENSP00000363089,9606.ENSP00000398698	NFKB1,TLR4,TNF
hsa05168	Herpes simplex virus 1 infection	7	478	0.63	0.52	0.0034	9606.ENSP00000226574,9606.ENSP00000263967,9606.ENSP00000354394,9606.ENSP00000366563,9606.ENSP00000398698,9606.ENSP00000428056,9606.ENSP00000501150	NFKB1,PIK3CA,STAT1,PIK3CD,TNF,PIK3R1,PIK3CB
hsa04720	Long-term potentiation	3	63	1.15	0.68	0.0039	9606.ENSP00000215832,9606.ENSP00000262367,9606.ENSP00000435412	MAPK1,CREBBP,RPS6KA1
hsa00982	Drug metabolism - cytochrome P450	3	64	1.14	0.67	0.0041	9606.ENSP00000340684,9606.ENSP00000381607,9606.ENSP00000498939	MAOA,GSTP1,CYP3A4
hsa04612	Antigen processing and presentation	3	64	1.14	0.67	0.0041	9606.ENSP00000335153,9606.ENSP00000345672,9606.ENSP00000398698	HSP90AA1,CTSB,TNF
hsa04924	Renin secretion	3	66	1.13	0.66	0.0044	9606.ENSP00000345672,9606.ENSP00000351957,9606.ENSP00000358301	CTSB,PDE3A,ADRB1
hsa04217	Necroptosis	4	147	0.9	0.6	0.0045	9606.ENSP00000335153,9606.ENSP00000354394,9606.ENSP00000363089,9606.ENSP00000398698	HSP90AA1,STAT1,TLR4,TNF
hsa00061	Fatty acid biosynthesis	2	17	1.54	0.72	0.0048	9606.ENSP00000341044,9606.ENSP00000483300	ACACB,ACACA
hsa04622	RIG-I-like receptor signaling pathway	3	69	1.11	0.65	0.0048	9606.ENSP00000226574,9606.ENSP00000247970,9606.ENSP00000398698	NFKB1,PIN1,TNF
hsa00562	Inositol phosphate metabolism	3	72	1.09	0.63	0.0054	9606.ENSP00000263967,9606.ENSP00000366563,9606.ENSP00000501150	PIK3CA,PIK3CD,PIK3CB
hsa04010	MAPK signaling pathway	5	286	0.71	0.49	0.0077	9606.ENSP00000215832,9606.ENSP00000226574,9606.ENSP00000334198,9606.ENSP00000398698,9606.ENSP00000435412	MAPK1,NFKB1,CACNA1H,TNF,RPS6KA1
hsa04658	Th1 and Th2 cell differentiation	3	85	1.02	0.57	0.0083	9606.ENSP00000215832,9606.ENSP00000226574,9606.ENSP00000354394	MAPK1,NFKB1,STAT1
hsa04976	Bile secretion	3	88	1	0.56	0.0091	9606.ENSP00000263980,9606.ENSP00000416293,9606.ENSP00000498939	SLC9A1,SLC2A1,CYP3A4
hsa04064	NF-kappa B signaling pathway	3	101	0.94	0.51	0.0131	9606.ENSP00000226574,9606.ENSP00000363089,9606.ENSP00000398698	NFKB1,TLR4,TNF
hsa04080	Neuroactive ligand-receptor interaction	5	329	0.65	0.44	0.0135	9606.ENSP00000231509,9606.ENSP00000299766,9606.ENSP00000358301,9606.ENSP00000358513,9606.ENSP00000363596	NR3C1,MC4R,ADRB1,CNR1,CNR2
hsa00640	Propanoate metabolism	2	33	1.25	0.55	0.0153	9606.ENSP00000341044,9606.ENSP00000483300	ACACB,ACACA
hsa00260	Glycine, serine and threonine metabolism	2	38	1.19	0.51	0.0196	9606.ENSP00000312326,9606.ENSP00000340684	AOC3,MAOA
hsa04114	Oocyte meiosis	3	121	0.86	0.45	0.0207	9606.ENSP00000215832,9606.ENSP00000363822,9606.ENSP00000435412	MAPK1,AR,RPS6KA1
hsa04270	Vascular smooth muscle contraction	3	132	0.82	0.42	0.0259	9606.ENSP00000215832,9606.ENSP00000331602,9606.ENSP00000382697	MAPK1,PRKCD,ROCK1
hsa05144	Malaria	2	46	1.11	0.46	0.0273	9606.ENSP00000363089,9606.ENSP00000398698	TLR4,TNF
hsa04261	Adrenergic signaling in cardiomyocytes	3	146	0.78	0.39	0.0332	9606.ENSP00000215832,9606.ENSP00000263980,9606.ENSP00000358301	MAPK1,SLC9A1,ADRB1
hsa00480	Glutathione metabolism	2	52	1.05	0.43	0.0336	9606.ENSP00000300060,9606.ENSP00000381607	ANPEP,GSTP1
hsa04921	Oxytocin signaling pathway	3	147	0.78	0.39	0.0336	9606.ENSP00000215832,9606.ENSP00000297494,9606.ENSP00000382697	MAPK1,NOS3,ROCK1
hsa01212	Fatty acid metabolism	2	54	1.04	0.42	0.0357	9606.ENSP00000359380,9606.ENSP00000483300	SCD,ACACA
hsa00140	Steroid hormone biosynthesis	2	60	0.99	0.4	0.0429	9606.ENSP00000316786,9606.ENSP00000498939	HSD11B2,CYP3A4
hsa00590	Arachidonic acid metabolism	2	60	0.99	0.4	0.0429	9606.ENSP00000251535,9606.ENSP00000363512	ALOX12,ALOX5
hsa04141	Protein processing in endoplasmic reticulum	3	163	0.73	0.36	0.0429	9606.ENSP00000335153,9606.ENSP00000380252,9606.ENSP00000401445	HSP90AA1,NFE2L2,ERN1

## Sheet: Sheet2
AGE-RAGE signaling pathway in diabetic complications	MAPK1	SERPINE1	NFKB1	PIK3CA	NOS3	PRKCD	STAT1	NOX1	PIK3CD	PRKCZ	TNF	PIK3R1	PIK3CB
Insulin resistance	NFKB1	PIK3CA	NOS3	PRKCD	ACACB	PIK3CD	PRKCZ	TNF	SLC2A1	PIK3R1	RPS6KA1	PIK3CB
Type II diabetes mellitus	MAPK1	GCK	PIK3CA	PRKCD	PIK3CD	PRKCZ	TNF	PIK3R1	PIK3CB
Insulin signaling pathway	MAPK1	GCK	PIK3CA	ACACB	PIK3CD	PRKCZ	PIK3R1	ACACA	PIK3CB

## Sheet: Sheet3
AGE-RAGE signaling pathway in diabetic complications	MAPK1
AGE-RAGE signaling pathway in diabetic complications	SERPINE1
AGE-RAGE signaling pathway in diabetic complications	NFKB1
AGE-RAGE signaling pathway in diabetic complications	PIK3CA
AGE-RAGE signaling pathway in diabetic complications	NOS3
AGE-RAGE signaling pathway in diabetic complications	PRKCD
AGE-RAGE signaling pathway in diabetic complications	STAT1
AGE-RAGE signaling pathway in diabetic complications	NOX1
AGE-RAGE signaling pathway in diabetic complications	PIK3CD
AGE-RAGE signaling pathway in diabetic complications	PRKCZ
AGE-RAGE signaling pathway in diabetic complications	TNF
AGE-RAGE signaling pathway in diabetic complications	PIK3R1
AGE-RAGE signaling pathway in diabetic complications	PIK3CB
Insulin resistance	NFKB1
Insulin resistance	PIK3CA
Insulin resistance	NOS3
Insulin resistance	PRKCD
Insulin resistance	ACACB
Insulin resistance	PIK3CD
Insulin resistance	PRKCZ
Insulin resistance	TNF
Insulin resistance	SLC2A1
Insulin resistance	PIK3R1
Insulin resistance	RPS6KA1
Insulin resistance	PIK3CB
Type II diabetes mellitus	MAPK1
Type II diabetes mellitus	GCK
Type II diabetes mellitus	PIK3CA
Type II diabetes mellitus	PRKCD
Type II diabetes mellitus	PIK3CD
Type II diabetes mellitus	PRKCZ
Type II diabetes mellitus	TNF
Type II diabetes mellitus	PIK3R1
Type II diabetes mellitus	PIK3CB
Insulin signaling pathway	MAPK1
Insulin signaling pathway	GCK
Insulin signaling pathway	PIK3CA
Insulin signaling pathway	ACACB
Insulin signaling pathway	PIK3CD
Insulin signaling pathway	PRKCZ
Insulin signaling pathway	PIK3R1
Insulin signaling pathway	ACACA
Insulin signaling pathway	PIK3CB

## Sheet: Sheet4
	MAPK1
	SERPINE1
	NFKB1
	PIK3CA
	NOS3
	PRKCD
	STAT1
	NOX1
	PIK3CD
	PRKCZ
	TNF
	PIK3R1
	PIK3CB
	ACACB
	SLC2A1
	RPS6KA1
	GCK
	ACACA
