# Supplementary material for: α-Glucosidase Inhibition-Guided Network Pharmacology and Molecular Docking Reveal the Antidiabetic Potential of Cichorium intybus as a Functional Food
Source: Int J Mol Sci. 2025 Sep 28;26(19):9497. doi: 10.3390/ijms26199497 (PMC12525158; doi:10.3390/ijms26199497)
Supplement: Supplementary file 1 [file ijms-26-09497-s001.zip › Screening chicory.xlsx]

## Sheet: total compounds
Compounds	Molecular formula	Molecular weight	Number of HBA	Number of HBD	MolLogP	MolLogS	MolPSA	MolVol	pKa of most Basic/Acidic group	BBB Score	Number of stereo centers	Drug-likeness model score
Pyridine	C5 H5 N	79.04	1	0	0.43	0.64 (in Log(moles/L)) 341184.28 (in mg/L)	9.67 A2	71.19 A3	4.92 / >14.	4.27 The Blood-Brain Barrier (BBB) Score	0	-1.45
Malic acid	C4 H6 O5	134.02	5	3	-1.73	-0.14 (in Log(moles/L)) 97889.37 (in mg/L)	73.45 A2	108.22 A3	<0. / 3.43	1.87 The Blood-Brain Barrier (BBB) Score	1	-0.50
Aesculetin	C9 H6 O4	178.03	4	2	0.73	-1.08 (in Log(moles/L)) 14878.36 (in mg/L)	53.74 A2	174.77 A3	<0. / 8.28	2.91 The Blood-Brain Barrier (BBB) Score	0	-1.22
Caffeic acid	C9 H8 O4	180.04	4	3	1.27	-1.71 (in Log(moles/L)) 3541.88 (in mg/L)	61.72 A2	174.88 A3	<0. / 4.54	2.80 The Blood-Brain Barrier (BBB) Score	0	-0.35
Plumbagin	C11 H8 O3	188.05	3	1	2.63	-3.01 (in Log(moles/L)) 183.34 (in mg/L)	43.10 A2	205.95 A3	<0. / 8.47	3.60 The Blood-Brain Barrier (BBB) Score	0	-0.23
Quinic acid	C7 H12 O6	192.06	6	5	-2.17	-0.05 (in Log(moles/L)) 171548.56 (in mg/L)	90.69 A2	172.85 A3	<0. / 4.69	1.91 The Blood-Brain Barrier (BBB) Score	2	-1.06
Scopoletin	C10 H8 O4	192.04	4	1	0.93	-1.22 (in Log(moles/L)) 11459.53 (in mg/L)	44.82 A2	194.77 A3	<0. / 8.43	3.60 The Blood-Brain Barrier (BBB) Score	0	-1.23
Loliolide	C11 H16 O3	196.11	3	1	1.56	-1.47 (in Log(moles/L)) 6585.66 (in mg/L)	36.53 A2	248.36 A3	<0. / 17.03	3.68 The Blood-Brain Barrier (BBB) Score	2	-1.02
Cichoralexin	C15 H20 O3	248.14	3	0	2.68	-2.75 (in Log(moles/L)) 436.94 (in mg/L)	36.51 A2	284.71 A3	<0. / 17.97	4.00 The Blood-Brain Barrier (BBB) Score	6	-0.99
Lactucin	C15 H16 O5	276.10	5	2	0.17	-0.62 (in Log(moles/L)) 66859.03 (in mg/L)	69.24 A2	329.80 A3	<0. / 14.36	2.37 The Blood-Brain Barrier (BBB) Score	4	-0.68
Tuliposide A	C11 H18 O8	278.10	8	5	-2.61	-0.25 (in Log(moles/L)) 156620.73 (in mg/L)	110.65 A2	254.95 A3	<0. / 13.78	1.79 The Blood-Brain Barrier (BBB) Score	5	-0.01
Lactucerol	C30 H50 O	426.39	1	1	8.03 (> 5)	-6.22 (in Log(moles/L)) 0.26 (in mg/L)	15.73 A2	563.06 A3	<0. / 17.28	3.89 The Blood-Brain Barrier (BBB) Score	10	-0.13
Cichorin B	C19 H22 O3	298.16	3	0	4.80	-5.28 (in Log(moles/L)) 1.57 (in mg/L)	23.43 A2	321.76 A3	<0. / 15.70	5.13 The Blood-Brain Barrier (BBB) Score	2	-0.91
11,13-Dihydrolactucin	C15 H18 O5	278.12	5	2	0.56	-0.81 (in Log(moles/L)) 43235.06 (in mg/L)	69.24 A2	317.40 A3	<0. / 15.34	2.37 The Blood-Brain Barrier (BBB) Score	5	-0.35
Coutaric acid	C13 H12 O8	296.05	8	4	-0.46	-1.28 (in Log(moles/L)) 15589.05 (in mg/L)	110.17 A2	265.85 A3	<0. / 2.58	2.27 The Blood-Brain Barrier (BBB) Score	2	-0.72
Caftaric acid	C13 H12 O9	312.05	9	5	-0.85	-1.35 (in Log(moles/L)) 13944.14 (in mg/L)	125.65 A2	278.57 A3	<0. / 2.58	1.80 The Blood-Brain Barrier (BBB) Score	2	-0.02
1-O-Caffeoylglucose	C15 H18 O9	342.10	9	6 (> 5)	-0.87	-1.35 (in Log(moles/L)) 15197.31 (in mg/L)	126.23 A2	308.54 A3	<0. / 9.10	1.76 The Blood-Brain Barrier (BBB) Score	5	0.15
Feruloyltartaric acid	C14 H14 O9	326.06	9	4	-0.51	-1.38 (in Log(moles/L)) 13673.59 (in mg/L)	116.73 A2	298.57 A3	<0. / 2.58	2.15 The Blood-Brain Barrier (BBB) Score	2	-0.23
Caffeoylmalic acid	C13 H12 O8	296.05	8	5	-0.56	-1.34 (in Log(moles/L)) 13603.47 (in mg/L)	118.91 A2	282.57 A3	<0. / 3.68	2.15 The Blood-Brain Barrier (BBB) Score	1	0.00
5-Caffeoylquinic acid	C16 H18 O9	354.10	9	6 (> 5)	-0.20	-1.40 (in Log(moles/L)) 14035.24 (in mg/L)	127.41 A2	338.61 A3	<0. / 4.67	1.74 The Blood-Brain Barrier (BBB) Score	4	0.79
3,5-Dihydroxyphenyl 1-O-(6-O-galloyl-beta-D-glucopyranoside)	C19 H20 O12	440.10	12 (> 10)	8 (> 5)	-0.66	-0.79 (in Log(moles/L)) 70896.84 (in mg/L)	167.65 A2	372.42 A3	<0. / 8.07	1.70 The Blood-Brain Barrier (BBB) Score	5	0.83
Caffeic acid 3-glucoside	C15 H18 O9	342.10	9	6 (> 5)	-0.72	-1.42 (in Log(moles/L)) 13125.23 (in mg/L)	125.11 A2	305.27 A3	<0. / 4.54	1.76 The Blood-Brain Barrier (BBB) Score	5	-0.10
3-Caffeoylquinic acid	C16 H18 O9	354.10	9	6 (> 5)	-0.20	-1.40 (in Log(moles/L)) 14035.24 (in mg/L)	127.41 A2	338.61 A3	<0. / 4.67	1.74 The Blood-Brain Barrier (BBB) Score	4	0.79
Mangiferin	C19 H18 O11	422.08	11 (> 10)	8 (> 5)	-0.13	-1.49 (in Log(moles/L)) 13665.01 (in mg/L)	157.33 A2	365.48 A3	<0. / 6.22	1.75 The Blood-Brain Barrier (BBB) Score	5	0.25
Chicoric acid	C22 H18 O12	474.08	12 (> 10)	6 (> 5)	1.12	-1.66 (in Log(moles/L)) 10374.84 (in mg/L)	162.60 A2	445.00 A3	<0. / 3.09	1.57 The Blood-Brain Barrier (BBB) Score	2	-0.23
Robinin	C15 H15 N O3	257.11	3	1	2.68	-2.84 (in Log(moles/L)) 375.19 (in mg/L)	43.86 A2	262.08 A3	-3.04 / 3.75	4.25 The Blood-Brain Barrier (BBB) Score	0	0.29
Desmosflavone	C18 H16 O4	296.10	4	1	5.12 (> 5)	-5.02 (in Log(moles/L)) 2.80 (in mg/L)	44.67 A2	312.67 A3	<0. / 11.42	4.37 The Blood-Brain Barrier (BBB) Score	0	-0.47
Ladanetin	C16 H12 O6	300.06	6	3	3.04	-3.14 (in Log(moles/L)) 218.23 (in mg/L)	77.99 A2	290.71 A3	<0. / 8.42	2.89 The Blood-Brain Barrier (BBB) Score	0	0.49
7,3'-dimethylorobol	C17 H14 O6	314.08	6	2	2.10	-2.62 (in Log(moles/L)) 751.57 (in mg/L)	69.13 A2	314.70 A3	<0. / 9.71	3.00 The Blood-Brain Barrier (BBB) Score	0	0.26
Cirsimaritin	C17 H14 O6	314.08	6	2	3.52	-3.73 (in Log(moles/L)) 59.08 (in mg/L)	70.23 A2	311.88 A3	<0. / 10.05	2.99 The Blood-Brain Barrier (BBB) Score	0	0.47
Gallocatechin 3'-gallate	C15 H15 N O3	257.11	3	1	2.68	-2.84 (in Log(moles/L)) 375.19 (in mg/L)	43.86 A2	262.08 A3	-3.04 / 3.75	4.25 The Blood-Brain Barrier (BBB) Score	0	0.29
3',7-Dihydroxy-4',8-dimethoxyisoflavone	C17 H14 O6	314.08	6	2	2.10	-2.69 (in Log(moles/L)) 635.62 (in mg/L)	68.99 A2	315.02 A3	<0. / 7.04	3.00 The Blood-Brain Barrier (BBB) Score	0	0.17
Kaempferol-3,7,4'-trimethyl ether	C18 H16 O6	328.09	6	1	3.29	-3.27 (in Log(moles/L)) 178.16 (in mg/L)	59.77 A2	335.50 A3	<0. / 10.27	3.59 The Blood-Brain Barrier (BBB) Score	0	0.21
Apigenin-7-O-glucoside	C21 H20 O10	432.11	10	6 (> 5)	0.91	-1.75 (in Log(moles/L)) 7766.76 (in mg/L)	135.81 A2	391.83 A3	<0. / 9.77	1.70 The Blood-Brain Barrier (BBB) Score	5	0.59
Isorhamnetin	C16 H12 O7	316.06	7	4	1.34	-2.26 (in Log(moles/L)) 1726.26 (in mg/L)	93.69 A2	301.71 A3	<0. / 6.70	2.66 The Blood-Brain Barrier (BBB) Score	0	0.39
Chrysoeriol 7-glucuronide	C22 H20 O12	476.10	12 (> 10)	6 (> 5)	0.99	-1.97 (in Log(moles/L)) 5087.96 (in mg/L)	153.42 A2	431.35 A3	<0. / 4.33	1.57 The Blood-Brain Barrier (BBB) Score	5	0.65
Prudomestin	C17 H14 O7	330.07	7	3	1.93	-2.63 (in Log(moles/L)) 765.37 (in mg/L)	83.39 A2	322.09 A3	<0. / 6.66	2.78 The Blood-Brain Barrier (BBB) Score	0	0.25
Tricin 7-glucuronide	C23 H22 O13	506.11 (> 500)	13 (> 10)	6 (> 5)	0.59	-1.37 (in Log(moles/L)) 21354.60 (in mg/L)	159.98 A2	462.02 A3	<0. / 4.33	1.48 The Blood-Brain Barrier (BBB) Score	5	0.81
Tricin 7-glucoside	C23 H24 O12	492.13	12 (> 10)	6 (> 5)	0.22	-1.25 (in Log(moles/L)) 27380.22 (in mg/L)	148.93 A2	455.23 A3	<0. / 9.77	1.52 The Blood-Brain Barrier (BBB) Score	5	0.86
Epicatechin 3-O-p-hydroxybenzoate	C22 H18 O8	410.10	8	5	2.56	-2.87 (in Log(moles/L)) 552.50 (in mg/L)	112.28 A2	370.42 A3	<0. / 8.44	1.87 The Blood-Brain Barrier (BBB) Score	2	0.90
Kaempferol 3-glucuronide	C21 H18 O12	462.08	12 (> 10)	7 (> 5)	0.25	-1.84 (in Log(moles/L)) 6689.86 (in mg/L)	163.29 A2	408.75 A3	<0. / 4.33	1.61 The Blood-Brain Barrier (BBB) Score	5	0.76
Luteolin 4'-methyl ether 7-glucuronide	C22 H20 O12	476.10	12 (> 10)	6 (> 5)	1.34	-2.06 (in Log(moles/L)) 4164.03 (in mg/L)	153.42 A2	431.35 A3	<0. / 4.33	1.57 The Blood-Brain Barrier (BBB) Score	5	0.57
Dimethylstrobochrysin	C19 H20 O3	296.14	3	0	3.70	-3.83 (in Log(moles/L)) 44.12 (in mg/L)	23.46 A2	346.06 A3	<0. / 19.14	4.94 The Blood-Brain Barrier (BBB) Score	1	-1.02
4',5,8-Tri-hydroxyflavanone	C15 H12 O5	272.07	5	3	2.35	-2.63 (in Log(moles/L)) 637.47 (in mg/L)	70.60 A2	251.08 A3	<0. / 9.17	3.01 The Blood-Brain Barrier (BBB) Score	1	0.30
kaempferol 3-O-beta-D-(6''-O-malonyl)-glucoside	C24 H22 O14	534.10 (> 500)	14 (> 10)	7 (> 5)	-0.39	-1.81 (in Log(moles/L)) 8237.08 (in mg/L)	184.04 A2	476.79 A3	<0. / 2.35	1.39 The Blood-Brain Barrier (BBB) Score	5	0.75
Quercetin 3-(6''-malonyl-glucoside)	C24 H22 O15	550.10 (> 500)	15 (> 10)	8 (> 5)	-0.81	-1.74 (in Log(moles/L)) 9904.86 (in mg/L)	199.52 A2	489.51 A3	<0. / 2.35	1.35 The Blood-Brain Barrier (BBB) Score	5	0.68
Quercetin 3-O-(6''-acetyl-glucoside)	C23 H22 O13	506.11 (> 500)	13 (> 10)	7 (> 5)	0.08	-1.79 (in Log(moles/L)) 8123.66 (in mg/L)	171.83 A2	460.42 A3	<0. / 6.70	1.48 The Blood-Brain Barrier (BBB) Score	5	0.80
Lactucopicrin	C23 H22 O7	410.14	7	2	1.72	-1.85 (in Log(moles/L)) 5769.24 (in mg/L)	90.00 A2	457.39 A3	<0. / 10.23	2.30 The Blood-Brain Barrier (BBB) Score	4	-0.41
11,13-dihydrolactucopicrin	C23 H24 O7	412.15	7	2	2.16	-2.29 (in Log(moles/L)) 2120.11 (in mg/L)	90.48 A2	444.54 A3	<0. / 10.23	2.30 The Blood-Brain Barrier (BBB) Score	5	-0.02
Crepidiaside A	C21 H26 O9	422.16	9	4	-0.71	-1.80 (in Log(moles/L)) 6703.86 (in mg/L)	116.84 A2	448.51 A3	<0. / 13.01	1.45 The Blood-Brain Barrier (BBB) Score	8	0.54
Crepidiaside B	C21 H28 O9	424.17	9	4	-0.05	-0.60 (in Log(moles/L)) 106232.98 (in mg/L)	116.84 A2	438.06 A3	<0. / 13.01	1.45 The Blood-Brain Barrier (BBB) Score	9	0.79
1,4-dicaffeoylquinic acid	C25 H24 O12	516.13 (> 500)	12 (> 10)	7 (> 5)	0.84	-1.63 (in Log(moles/L)) 12007.88 (in mg/L)	164.16 A2	503.04 A3	<0. / 3.88	1.43 The Blood-Brain Barrier (BBB) Score	2	0.61
1,3-Dicaffeoylquinic acid	C25 H24 O12	516.13 (> 500)	12 (> 10)	7 (> 5)	1.04	-1.84 (in Log(moles/L)) 7416.11 (in mg/L)	164.11 A2	502.68 A3	<0. / 3.86	1.43 The Blood-Brain Barrier (BBB) Score	4	0.67
3,4-dicaffeoylquinic acid	C25 H24 O12	516.13 (> 500)	12 (> 10)	7 (> 5)	1.54	-1.88 (in Log(moles/L)) 6734.83 (in mg/L)	164.18 A2	504.73 A3	<0. / 4.67	1.43 The Blood-Brain Barrier (BBB) Score	4	0.78
Cichorioside I	C21 H28 O10	440.17	10	5	-0.99	-0.43 (in Log(moles/L)) 164969.52 (in mg/L)	131.74 A2	442.98 A3	<0. / 13.01	1.04 The Blood-Brain Barrier (BBB) Score	10	0.72
Cichorioside B	C21 H28 O10	440.17	10	5	-1.20	-0.44 (in Log(moles/L)) 159813.96 (in mg/L)	132.46 A2	442.94 A3	<0. / 13.01	1.04 The Blood-Brain Barrier (BBB) Score	10	0.76
Spicoside A	C30 H26 O15	626.13 (> 500)	15 (> 10)	9 (> 5)	2.66	-3.10 (in Log(moles/L)) 496.49 (in mg/L)	202.03 A2	579.87 A3	<0. / 7.96	0.85 The Blood-Brain Barrier (BBB) Score	5	0.80
Quercetin 3-O-(3'-O-p-coumaroyl)-glucoside	C30 H26 O14	610.13 (> 500)	14 (> 10)	8 (> 5)	1.64	-2.23 (in Log(moles/L)) 3585.54 (in mg/L)	189.00 A2	568.08 A3	<0. / 6.70	0.87 The Blood-Brain Barrier (BBB) Score	5	0.87

## Sheet: Bioavalibility check
Compounds	Bioavailability
5-Caffeoylquinic acid	0.11
3-Caffeoylquinic acid	0.11
Robinin	0.17
Ladanetin	0.55
7,3'-dimethylorobol	0.55
Cirsimaritin	0.55
Gallocatechin 3'-gallate	0.17
Kaempferol-3,7,4'-trimethyl ether	0.55
Apigenin-7-O-glucoside	0.55
Isorhamnetin	0.55
Prudomestin	0.55
Epicatechin 3-O-p-hydroxybenzoate	0.55
4',5,8-Tri-hydroxyflavanone	0.55
Crepidiaside A	0.55
Crepidiaside B	0.55
Cichorioside I	0.55
Cichorioside B	0.55

## Sheet: Final compounds
Compounds	Smilies
Ladanetin	OC1=CC=C(C2=CC(C3=C(O)C(O)=C(OC)C=C3O2)=O)C=C1
7,3'-dimethylorobol	COC1=CC(O)=C2C(C(C3=CC(OC)=C(C=C3)O)=COC2=C1)=O
Cirsimaritin	O=C1C=C(C2=CC=C(O)C=C2)OC3=C1C(O)=C(OC)C(OC)=C3
Kaempferol-3,7,4'-trimethyl ether	O=C1C(OC)=C(C2=CC=C(OC)C=C2)OC3=C1C(O)=CC(OC)=C3
Apigenin-7-O-glucoside	O=C1C=C(C2=CC=C(O)C=C2)OC3=C1C(O)=CC(OC4[C@@H]([C@H]([C@@H]([C@@H](CO)O4)O)O)O)=C3
Isorhamnetin	OC1=C(C2=CC=C(O)C(OC)=C2)OC3=C(C(O)=CC(O)=C3)C1=O
Prudomestin	COC1=CC=C(C2=C(O)C(C3=C(C(OC)=C(O)C=C3O)O2)=O)C=C1
Epicatechin 3-O-p-hydroxybenzoate	OC1=C(C[C@@H](OC(C2=CC=C(O)C=C2)=O)[C@@H](C3=CC(O)=C(O)C=C3)O4)C4=CC(O)=C1
4',5,8-Tri-hydroxyflavanone	O=C1CC(C2=CC=C(O)C=C2)OC3=C1C(O)=CC=C3O
Crepidiaside A	O=C1OC2C3C(C(C=C3COC4OC(C(C(C4O)O)O)CO)=O)=C(CCC2C1=C)C
Crepidiaside B	C[C@H]1[C@@H]2CCC(C)=C3[C@H](C(CO[C@H]4[C@H](O)[C@@H](O)[C@H](O)[C@@H](CO)O4)=CC3=O)[C@H]2OC1=O
Cichorioside I	C[C@H]1[C@@H]2[C@@H](OC1=O)CC(C)=C3[C@H](C(COC4C(O)C(O)C(O)C(CO)O4)=CC3=O)[C@H]2O
Cichorioside B	C[C@@H]1[C@@H]2[C@@H](O)CC(C)=C3[C@H](C(CO[C@H]4[C@H](O)[C@@H](O)[C@H](O)[C@@H](CO)O4)=CC3=O)[C@H]2OC1=O
